# Supplementary material for: ﻿Three new species of Mycena sect. Calodontes (Mycenaceae, Agaricales) from Northeastern China
Source: MycoKeys. 2025 Nov 14;125:51–79. doi: 10.3897/mycokeys.125.169722 (PMC12639357; doi:10.3897/mycokeys.125.169722)
Supplement: XML Treatment for Mycena brunneocystidiata [file mycokeys.125.169722-treatment1.xml]

<!DOCTYPE tp:taxon-treatment
  PUBLIC "-//TaxonX//DTD Taxonomic Treatment Publishing DTD v0 20100105//EN" "tax-treatment-NSO.dtd">
<tp:taxon-treatment xmlns:tp="http://www.plazi.org/taxpub"><tp:treatment-meta><kwd-group><label>Taxon classification</label><kwd>
                <named-content content-type="kingdom">Fungi</named-content>
              </kwd><kwd>
                <named-content content-type="order">Agaricales</named-content>
              </kwd><kwd>
                <named-content content-type="family">Mycenaceae</named-content>
              </kwd></kwd-group><mixed-citation publication-type="journal"><person-group><name><surname>Guo</surname><given-names>Jingwen</given-names></name><name><surname>Liu</surname><given-names>Zewei</given-names></name><name><surname>Zeng</surname><given-names>Hui</given-names></name><name><surname>Ge</surname><given-names>Yupeng</given-names></name><name><surname>Na</surname><given-names>Qin</given-names></name></person-group><article-title>﻿Three new species of <italic><tp:taxon-name><tp:taxon-name-part taxon-name-part-type="genus" reg="Mycena">Mycena</tp:taxon-name-part></tp:taxon-name></italic> sect. <italic><tp:taxon-name><tp:taxon-name-part taxon-name-part-type="genus" reg="Mycena"/><tp:taxon-name-part taxon-name-part-type="section" reg="Calodontes">Calodontes</tp:taxon-name-part></tp:taxon-name></italic> (<tp:taxon-name><tp:taxon-name-part taxon-name-part-type="family">Mycenaceae</tp:taxon-name-part></tp:taxon-name>, <tp:taxon-name><tp:taxon-name-part taxon-name-part-type="order">Agaricales</tp:taxon-name-part></tp:taxon-name>) from Northeastern China</article-title><source>MycoKeys</source><day>14</day><month>11</month><year>2025</year><volume>125</volume><fpage>51</fpage><lpage>79</lpage><pub-id pub-id-type="doi">10.3897/mycokeys.125.169722</pub-id></mixed-citation></tp:treatment-meta><tp:nomenclature><label>﻿</label><tp:taxon-name><object-id xmlns:xlink="http://www.w3.org/1999/xlink" content-type="arpha" xlink:type="simple">9D5CF2E7-A99B-584C-95DD-68BE40CBA634</object-id>
              <tp:taxon-name-part taxon-name-part-type="genus" reg="Mycena">Mycena</tp:taxon-name-part>
              <tp:taxon-name-part taxon-name-part-type="species" reg="brunneocystidiata">brunneocystidiata</tp:taxon-name-part>
              <object-id xmlns:xlink="http://www.w3.org/1999/xlink" content-type="mycobank" xlink:type="simple">860072</object-id>
            </tp:taxon-name><tp:taxon-authority>J.W. Guo, Z.W. Liu, Y.P. Ge &amp; Q. Na</tp:taxon-authority><tp:taxon-status xmlns:xlink="http://www.w3.org/1999/xlink" xlink:type="simple">sp. nov.</tp:taxon-status><xref ref-type="fig" rid="F2">Figs 2</xref><xref ref-type="fig" rid="F3">, 3</xref><xref ref-type="fig" rid="F4">, 4</xref><xref ref-type="fig" rid="F5">, 5</xref></tp:nomenclature><tp:treatment-sec sec-type="diagnosis" id="SECID0EA4DI"><title>Diagnosis.</title><p>Pileus brown. Lamellae densely covered with dark brown dots, margin brown. Cheilocystidia, pleurocystidia, caulocystidia and terminal cells of stipitipellis with brownish contents. Differ from <italic><tp:taxon-name><tp:taxon-name-part taxon-name-part-type="genus" reg="Mycena">M.</tp:taxon-name-part> <tp:taxon-name-part taxon-name-part-type="species" reg="lammiensis">lammiensis</tp:taxon-name-part></tp:taxon-name></italic> by wider basidiospores (width &gt; 4 μm) and fusiform caulocystidia.</p><fig id="F2" position="float" orientation="portrait"><object-id xmlns:xlink="http://www.w3.org/1999/xlink" content-type="doi" xlink:type="simple">10.3897/mycokeys.125.169722.figure2</object-id><object-id xmlns:xlink="http://www.w3.org/1999/xlink" content-type="arpha" xlink:type="simple">335E6662-418C-5D50-BD0A-6E58069113C2</object-id><label>Figure 2.</label><caption><p>Basidiomata of <italic><tp:taxon-name><tp:taxon-name-part taxon-name-part-type="genus" reg="Mycena">Mycena</tp:taxon-name-part> <tp:taxon-name-part taxon-name-part-type="species" reg="brunneocystidiata">brunneocystidiata</tp:taxon-name-part></tp:taxon-name></italic>. A–D. Collection <italic>FFAAS3400</italic>, holotype; E–I. Collection <italic>FFAAS3401</italic>. Scale bars: 20 mm (A–B, E, G–H); 1 mm (C, F); 5 mm (D, I). Photographs (A–I) by Jingwen Guo and Yupeng Ge.</p></caption><graphic xmlns:xlink="http://www.w3.org/1999/xlink" xlink:href="mycokeys-125-051-g002.jpg" position="float" orientation="portrait" xlink:type="simple" id="oo_1465957.jpg"><uri content-type="original_file" xlink:type="simple">https://binary.pensoft.net/fig/1465957</uri></graphic></fig></tp:treatment-sec><tp:treatment-sec sec-type="Holotype" id="SECID0EN5DI"><title>Holotype.</title><p>China • Heilongjiang Province, Mudanjiang City, Mudanfeng National Forest Park, <named-content xmlns:xlink="http://www.w3.org/1999/xlink" content-type="dwc:verbatimCoordinates" xlink:type="simple"><named-content content-type="geo-json" specific-use="{&#34;type&#34;:&#34;Point&#34;,&#34;coordinates&#34;:[128.244722,42.770556]}" id="NCID0EW5DI" xlink:type="simple">42°45'74"N, 128°14'41"E</named-content></named-content>, 22 August 2024, Jingwen Guo, Tian Wang, Qin Na, Zengcai Liu, Ruipeng Liu, Pengyu Du, Ying Yu, and Yupeng Ge leg., <italic>FFAAS3400</italic> (collection no. NJ 6538).</p></tp:treatment-sec><tp:treatment-sec sec-type="etymology" id="SECID0E45DI"><title>Etymology.</title><p>Name refers to the cheilocystidia, pleurocystidia, and caulocystidia with brown contents.</p></tp:treatment-sec><tp:treatment-sec sec-type="description" id="SECID0EC6DI"><title>Description.</title><p><bold><italic>Pileus</italic></bold> 10–36 mm in diam., plano-convex, with slightly umbo at center, margin revolute, wavy, cracked at mature; *Drab (XLVI17′′′′) at center, gradually towards margin to PaMid Vinaceous-Drab (XLV5′′′′f), Pale Drab-Gray (XLVI17′′′′f) to *Drab-Gray (XLVI17′′′′d), margin *Drab (XLVI17′′′′); striate *Hair Brown (XLVI17′′′′i), towards the center up to 1/2–2/3 diam.. <bold><italic>Context</italic></bold> White (LIII), 1.0 mm thick, fragile. <bold><italic>Lamellae</italic></bold> subdecurrent, 23–27 reaching the stipe, 1–3 tiers of lamellulae, White (LIII), densely covered with Deep Brownish Drab (XLV9′′′′i) dots, irregularly intervenose, stretching downward to 2/3–3/4 of the width of lamellae, edge entirely Deep Brownish Drab (XLV9′′′′i), wavy. <bold><italic>Stipe</italic></bold> 24–44 × 2–4 mm, central, cylindrical; apex to middle *Smoke Gray (XLVI21′′′′d) to Pale Smoke Gray (XLVI21′′′′f), base *Ecru-Drab (XLVI13′′′′d) to *Drab-Gray (XLVI17′′′′d), hollow, fragile, apex with Light Drab (XLVI17′′′′b) to *Drab (XLVI17′′′′) striates, sparse White (LIII) pubescent at base. <bold><italic>Odor</italic></bold> and <bold><italic>taste</italic></bold> not distinctive.</p><p><bold><italic>Basidiospores</italic></bold> (60/3/2) (5.4)5.6–<bold><italic>6.3</italic></bold>–6.9(7.1) × (2.6)2.9–<bold><italic>3.2</italic></bold>–3.5(4.0) μm [Q = (1.72)1.77–2.16(2.19), Q<sub>m</sub> = <bold><italic>1.97</italic></bold> ± 0.09] [holotype (40/2/1) 6.0–<bold><italic>6.5</italic></bold>–6.9(7.1) × 3.0–<bold><italic>3.2</italic></bold>–3.5 μm [Q = (1.83)1.89–2.15(2.18), Q<sub>m</sub> = <bold><italic>2.00</italic></bold> ± 0.08], narrowly ellipsoid to cylindrical, colorless, smooth (1000×), thin-walled, amyloid. <bold><italic>Basidia</italic></bold> clavate, 16–21 × 5–7 μm, hyaline, thin-walled, 4-spored, sterigmata 2–3 μm in length. <bold><italic>Cheilocystidia</italic></bold> fusiform with tapered apices, 36–62 × 9–14 μm (Fig. <xref ref-type="fig" rid="F3">3G–J</xref>, Fig. <xref ref-type="fig" rid="F4">4D1</xref>), acicular to lanceolate, 46–84 × 10–17 μm (Fig. <xref ref-type="fig" rid="F3">3M–P</xref>, Fig. <xref ref-type="fig" rid="F4">4D2</xref>), with brownish contents, thin-walled, smooth. <bold><italic>Pleurocystidia</italic></bold> similar to cheilocystidia, 39–72 × 8–15 μm, with brownish contents, thin-walled, smooth. <bold><italic>Pileipellis</italic></bold> a cutis composed of cylindrical cells, 32–121 × 3–6 μm, smooth, thin-walled; terminal cells cylindrical, apex tapering, 34–87 μm in length, apex 1–3 μm, base 3–7 μm, thin-walled, hyaline. <bold><italic>Hypodermium</italic></bold> formed by fusiform to subglobose hyphae, 20–72 × 12–39 μm, thin-walled, hyaline. <bold><italic>Lamellar trama</italic></bold> subregular, dextrinoid. <bold><italic>Stipitipellis</italic></bold> a cutis composed of cylindrical hyphae, 9–18 μm in diam., smooth, thin-walled; terminal cells fusiform or cylindrical, apex tapering, 31–72 × 4–8 μm, with pale brownish contents, thin-walled, smooth; <bold><italic>caulocystidia</italic></bold> fusiform, 33–70 × 7–13 μm, with pale brownish contents, thin-walled, smooth. <bold><italic>Clamps</italic></bold> present in all tissues.</p><fig id="F3" position="float" orientation="portrait"><object-id xmlns:xlink="http://www.w3.org/1999/xlink" content-type="doi" xlink:type="simple">10.3897/mycokeys.125.169722.figure3</object-id><object-id xmlns:xlink="http://www.w3.org/1999/xlink" content-type="arpha" xlink:type="simple">61A74179-346F-57D5-ACBD-208BA3051B5C</object-id><label>Figure 3.</label><caption><p>Microscopic features of <italic><tp:taxon-name><tp:taxon-name-part taxon-name-part-type="genus" reg="Mycena">Mycena</tp:taxon-name-part> <tp:taxon-name-part taxon-name-part-type="species" reg="brunneocystidiata">brunneocystidiata</tp:taxon-name-part></tp:taxon-name></italic> (<italic>FFAAS3400</italic>, holotype). A–E. Basidiospores; F. Basidia; G–J. Fusiform cheilocystidia; K–L. Acicular to lanceolate cheilocystidia; M–P. Fusiform pleurocystidia; Q–R. Acicular to lanceolate pleurocystidia; S. Pileipellis and hypodermium; T. Lamellar trama; U. Stipitipellis and caulocystidia. Scale bars: 5 μm (A–E); 10 μm (F); 25 μm (G–R); 20 μm (S–U). Structures (A–E) were rehydrated in 5% KOH aqueous solution, (G–R, U) were rehydrated in sterile water and (F, S–T) were stained in 1% Congo red aqueous solution.</p></caption><graphic xmlns:xlink="http://www.w3.org/1999/xlink" xlink:href="mycokeys-125-051-g003.jpg" position="float" orientation="portrait" xlink:type="simple" id="oo_1465958.jpg"><uri content-type="original_file" xlink:type="simple">https://binary.pensoft.net/fig/1465958</uri></graphic></fig><fig id="F4" position="float" orientation="portrait"><object-id xmlns:xlink="http://www.w3.org/1999/xlink" content-type="doi" xlink:type="simple">10.3897/mycokeys.125.169722.figure4</object-id><object-id xmlns:xlink="http://www.w3.org/1999/xlink" content-type="arpha" xlink:type="simple">47A4CEB8-F87A-5A9C-8D5E-C5548DE68919</object-id><label>Figure 4.</label><caption><p>Morphological features of <italic><tp:taxon-name><tp:taxon-name-part taxon-name-part-type="genus" reg="Mycena">Mycena</tp:taxon-name-part> <tp:taxon-name-part taxon-name-part-type="species" reg="brunneocystidiata">brunneocystidiata</tp:taxon-name-part></tp:taxon-name></italic> (<italic>FFAAS3400</italic>, holotype). A. Basidiomata; B. Basidiospores; C. Basidia; D1. Fusiform cheilocystidia; D2. Acicular to lanceolate cheilocystidia; E1. Fusiform pleurocystidia; E2. Acicular to lanceolate pleurocystidia; F. Stipitipellis and caulocystidia; G. Pileipellis and hypodermium. Scale bars: 20 mm (A); 5 μm (B); 10 μm (C); 25 μm (D1–G). Drawings by Jingwen Guo.</p></caption><graphic xmlns:xlink="http://www.w3.org/1999/xlink" xlink:href="mycokeys-125-051-g004.jpg" position="float" orientation="portrait" xlink:type="simple" id="oo_1465959.jpg"><uri content-type="original_file" xlink:type="simple">https://binary.pensoft.net/fig/1465959</uri></graphic></fig></tp:treatment-sec><tp:treatment-sec sec-type="Habit and habitat" id="SECID0EDEAK"><title>Habit and habitat.</title><p>Scattered on the litter layer in <italic><tp:taxon-name><tp:taxon-name-part taxon-name-part-type="genus" reg="Acer">Acer</tp:taxon-name-part> <tp:taxon-name-part taxon-name-part-type="species" reg="mono">mono</tp:taxon-name-part></tp:taxon-name></italic> Maxim., <italic><tp:taxon-name><tp:taxon-name-part taxon-name-part-type="genus" reg="Larix">Larix</tp:taxon-name-part> <tp:taxon-name-part taxon-name-part-type="species" reg="gmelinii">gmelinii</tp:taxon-name-part></tp:taxon-name></italic> (Ruprecht) Kuzeneva, <italic><tp:taxon-name><tp:taxon-name-part taxon-name-part-type="genus" reg="Pinus">Pinus</tp:taxon-name-part> <tp:taxon-name-part taxon-name-part-type="species" reg="koraiensis">koraiensis</tp:taxon-name-part></tp:taxon-name></italic> Siebold et Zuccarini, and <italic><tp:taxon-name><tp:taxon-name-part taxon-name-part-type="genus" reg="Quercus">Quercus</tp:taxon-name-part> <tp:taxon-name-part taxon-name-part-type="species" reg="mongolica">mongolica</tp:taxon-name-part></tp:taxon-name></italic> Fischer ex Ledebour mixed forests during summer and autumn.</p></tp:treatment-sec><tp:treatment-sec sec-type="distribution" id="SECID0EVFAK"><title>Known distribution.</title><p>Heilongjiang Province, Jilin Province, China.</p></tp:treatment-sec><tp:treatment-sec sec-type="material" id="SECID0E1FAK"><title>Additional material examined.</title><p>China • Jilin Province, Yanbian Korean Autonomous Prefecture, Antu County, Erdaobaihe Town, Back Mountain of Changbai Mountain Natural History Museum, <named-content xmlns:xlink="http://www.w3.org/1999/xlink" content-type="dwc:verbatimCoordinates" xlink:type="simple"><named-content content-type="geo-json" specific-use="{&#34;type&#34;:&#34;Point&#34;,&#34;coordinates&#34;:[128.246944,42.778611]}" id="NCID0EDGAK" xlink:type="simple">42°46'43"N, 128°14'49"E</named-content></named-content>, 17 August 2021, Zewei Liu, Qin Na, Shixin Wang, and Yupeng Ge leg., <italic>FFAAS3401</italic> (collection no. MY 0611).</p></tp:treatment-sec><tp:treatment-sec sec-type="notes" id="SECID0EKGAK"><title>Notes.</title><p><italic><tp:taxon-name><tp:taxon-name-part taxon-name-part-type="genus" reg="Mycena">Mycena</tp:taxon-name-part> <tp:taxon-name-part taxon-name-part-type="species" reg="brunneocystidiata">brunneocystidiata</tp:taxon-name-part></tp:taxon-name></italic> is considered to be a distinct species of sect. <tp:taxon-name><tp:taxon-name-part taxon-name-part-type="genus" reg="Mycena"/><tp:taxon-name-part taxon-name-part-type="section" reg="Calodontes">Calodontes</tp:taxon-name-part> <tp:taxon-name-part taxon-name-part-type="infraspecific-rank">subsect.</tp:taxon-name-part> <tp:taxon-name-part taxon-name-part-type="subsection" reg="Marginatae">Marginatae</tp:taxon-name-part></tp:taxon-name> J. E. Lange on account of its lamellae margins brown and cheilocystidia, pleurocystidia, and caulocystidia with brown contents (<xref ref-type="bibr" rid="B35">Maas Geesteranus 1992a</xref>, <xref ref-type="bibr" rid="B36">1992b</xref>). In the subsection, <italic><tp:taxon-name><tp:taxon-name-part taxon-name-part-type="genus" reg="Mycena">M.</tp:taxon-name-part> <tp:taxon-name-part taxon-name-part-type="species" reg="lammiensis">lammiensis</tp:taxon-name-part></tp:taxon-name></italic> and <italic><tp:taxon-name><tp:taxon-name-part taxon-name-part-type="genus" reg="Mycena">M.</tp:taxon-name-part> <tp:taxon-name-part taxon-name-part-type="species" reg="pelianthina">pelianthina</tp:taxon-name-part></tp:taxon-name></italic> share the same colored lamellae margins, cheilocystidia, and pleurocystidia with purple-brown contents, but <italic><tp:taxon-name><tp:taxon-name-part taxon-name-part-type="genus" reg="Mycena">M.</tp:taxon-name-part> <tp:taxon-name-part taxon-name-part-type="species" reg="lammiensis">lammiensis</tp:taxon-name-part></tp:taxon-name></italic> differs in having larger basidiospores (7.5–9.0 × 4.0–5.0 μm) and cylindrical caulocystidia, while <italic><tp:taxon-name><tp:taxon-name-part taxon-name-part-type="genus" reg="Mycena">M.</tp:taxon-name-part> <tp:taxon-name-part taxon-name-part-type="species" reg="pelianthina">pelianthina</tp:taxon-name-part></tp:taxon-name></italic> is identified by purple-brown pileus and lacking caulocystidia (<xref ref-type="bibr" rid="B23">Harmaja 1985</xref>; <xref ref-type="bibr" rid="B52">Robich 2003</xref>; <xref ref-type="bibr" rid="B20">Harder et al. 2010</xref>; <xref ref-type="bibr" rid="B2">Aronsen and Læssøe 2016</xref>). <italic><tp:taxon-name><tp:taxon-name-part taxon-name-part-type="genus" reg="Mycena">Mycena</tp:taxon-name-part> <tp:taxon-name-part taxon-name-part-type="species" reg="shengshanensis">shengshanensis</tp:taxon-name-part></tp:taxon-name></italic> resembles <italic><tp:taxon-name><tp:taxon-name-part taxon-name-part-type="genus" reg="Mycena">M.</tp:taxon-name-part> <tp:taxon-name-part taxon-name-part-type="species" reg="brunneocystidiata">brunneocystidiata</tp:taxon-name-part></tp:taxon-name></italic> in growing on the humus layer of <italic><tp:taxon-name><tp:taxon-name-part taxon-name-part-type="genus" reg="Larix">Larix</tp:taxon-name-part> <tp:taxon-name-part taxon-name-part-type="species" reg="gmelinii">gmelinii</tp:taxon-name-part></tp:taxon-name></italic> and having light purple-brown to brown pileus, but differs in colorless, clavate, and thick-walled cheilocystidia (<xref ref-type="bibr" rid="B33">Liu et al. 2022</xref>).</p><p>The main shape of cheilocystidia and pleurocystidia in <italic>FFAAS3401</italic> is fusiform with tapered apices (Fig. <xref ref-type="fig" rid="F5">5A–E, K–O</xref>), but in specimen <italic>FFAAS3400</italic>, acicular to lanceolate cheilocystidia and pleurocystidia can be observed occasionally, which are larger than the fusiform ones (Fig. <xref ref-type="fig" rid="F5">5F–J, P–T</xref>).</p><fig id="F5" position="float" orientation="portrait"><object-id xmlns:xlink="http://www.w3.org/1999/xlink" content-type="doi" xlink:type="simple">10.3897/mycokeys.125.169722.figure5</object-id><object-id xmlns:xlink="http://www.w3.org/1999/xlink" content-type="arpha" xlink:type="simple">BE4688DA-3CDE-5746-84CE-AD25A82D00E3</object-id><label>Figure 5.</label><caption><p>Morphological features of the Cheilocystidia and pleurocystidia of <italic><tp:taxon-name><tp:taxon-name-part taxon-name-part-type="genus" reg="Mycena">Mycena</tp:taxon-name-part> <tp:taxon-name-part taxon-name-part-type="species" reg="brunneocystidiata">brunneocystidiata</tp:taxon-name-part></tp:taxon-name></italic>. A–E. Cheilocystidia of <italic>FFAAS3401</italic>; F–J. Cheilocystidia of <italic>FFAAS3400</italic>, holotype; K–O. Pleurocystidia of <italic>FFAAS3401</italic>; P–T. Pleurocystidia of <italic>FFAAS3400</italic>, holotype. Scale bars: 25 μm (A–E, K–O); 30 μm (F–J, P–T). Drawings by Jingwen Guo.</p></caption><graphic xmlns:xlink="http://www.w3.org/1999/xlink" xlink:href="mycokeys-125-051-g005.jpg" position="float" orientation="portrait" xlink:type="simple" id="oo_1465960.jpg"><uri content-type="original_file" xlink:type="simple">https://binary.pensoft.net/fig/1465960</uri></graphic></fig></tp:treatment-sec><ref-list><ref id="B35"><mixed-citation xmlns:xlink="http://www.w3.org/1999/xlink" xlink:type="simple"><person-group><name name-style="western"><surname>Maas Geesteranus</surname><given-names>RA</given-names></name></person-group> (<year>1992a</year>) Mycenas of the Northern Hemisphere I. Studies in Mycenas and other Papers; Koninklijke Nederlandse Akademie van Wetenschappen, Amsterdam, The Netherlands, 1–392.</mixed-citation></ref><ref id="B36"><mixed-citation xmlns:xlink="http://www.w3.org/1999/xlink" xlink:type="simple"><person-group><name name-style="western"><surname>Maas Geesteranus</surname><given-names>RA</given-names></name></person-group> (<year>1992b</year>) Mycenas of the Northern Hemisphere II. Studies in Mycenas and Other Papers; Koninklijke Nederlandse Akademie van Wetenschappen, Amsterdam, The Netherlands, 1–493.</mixed-citation></ref><ref id="B23"><mixed-citation xmlns:xlink="http://www.w3.org/1999/xlink" xlink:type="simple"><person-group><name name-style="western"><surname>Harmaja</surname><given-names>H</given-names></name></person-group> (<year>1985</year>) <article-title>Studies on white-spored agarics.</article-title><source>Karstenia</source><volume>25</volume>(<issue>2</issue>): <fpage>41</fpage>–<lpage>46</lpage>. <ext-link xlink:href="10.29203/ka.1985.234" ext-link-type="doi" xlink:type="simple">https://doi.org/10.29203/ka.1985.234</ext-link></mixed-citation></ref><ref id="B52"><mixed-citation xmlns:xlink="http://www.w3.org/1999/xlink" xlink:type="simple"><person-group><name name-style="western"><surname>Robich</surname><given-names>G</given-names></name></person-group> (<year>2003</year>) <italic><tp:taxon-name><tp:taxon-name-part taxon-name-part-type="genus">Mycena</tp:taxon-name-part></tp:taxon-name></italic> d’Europa. Associazione Micologica Bresadola, Trento, 1–728.</mixed-citation></ref><ref id="B20"><mixed-citation xmlns:xlink="http://www.w3.org/1999/xlink" xlink:type="simple"><person-group><name name-style="western"><surname>Harder</surname><given-names>CB</given-names></name><name name-style="western"><surname>Læssøe</surname><given-names>T</given-names></name><name name-style="western"><surname>Kjøller</surname><given-names>R</given-names></name><name name-style="western"><surname>Frøslev</surname><given-names>TG</given-names></name></person-group> (<year>2010</year>) <article-title>A comparison between ITS phylogenetic relationships and morphological species recognition within <tp:taxon-name><tp:taxon-name-part taxon-name-part-type="genus">Mycena</tp:taxon-name-part> <tp:taxon-name-part taxon-name-part-type="infraspecific-rank">sect.</tp:taxon-name-part> <tp:taxon-name-part taxon-name-part-type="section">Calodontes</tp:taxon-name-part></tp:taxon-name> in Northern Europe.</article-title><source>Mycological Progress</source><volume>9</volume>(<issue>3</issue>): <fpage>395</fpage>–<lpage>405</lpage>. <ext-link xlink:href="10.1007/s11557-009-0648-7" ext-link-type="doi" xlink:type="simple">https://doi.org/10.1007/s11557-009-0648-7</ext-link></mixed-citation></ref><ref id="B2"><mixed-citation xmlns:xlink="http://www.w3.org/1999/xlink" xlink:type="simple"><person-group><name name-style="western"><surname>Aronsen</surname><given-names>A</given-names></name><name name-style="western"><surname>Læssøe</surname><given-names>T</given-names></name></person-group> (<year>2016</year>) The Genus <italic><tp:taxon-name><tp:taxon-name-part taxon-name-part-type="genus">Mycena</tp:taxon-name-part></tp:taxon-name></italic> s.l. <tp:taxon-name><tp:taxon-name-part taxon-name-part-type="kingdom">Fungi</tp:taxon-name-part></tp:taxon-name> of Northern Europe Vol. 5. Gylling: Narayana Press, 1–373.</mixed-citation></ref><ref id="B33"><mixed-citation xmlns:xlink="http://www.w3.org/1999/xlink" xlink:type="simple"><person-group><name name-style="western"><surname>Liu</surname><given-names>ZW</given-names></name><name name-style="western"><surname>Ge</surname><given-names>YP</given-names></name><name name-style="western"><surname>Zeng</surname><given-names>H</given-names></name><name name-style="western"><surname>Cheng</surname><given-names>XH</given-names></name><name name-style="western"><surname>Na</surname><given-names>Q</given-names></name></person-group> (<year>2022</year>) <article-title>Four new species of <tp:taxon-name><tp:taxon-name-part taxon-name-part-type="genus">Mycena</tp:taxon-name-part> <tp:taxon-name-part taxon-name-part-type="infraspecific-rank">sect.</tp:taxon-name-part> <tp:taxon-name-part taxon-name-part-type="section">Calodontes</tp:taxon-name-part></tp:taxon-name> (<tp:taxon-name><tp:taxon-name-part taxon-name-part-type="order">Agaricales</tp:taxon-name-part></tp:taxon-name>, <tp:taxon-name><tp:taxon-name-part taxon-name-part-type="family">Mycenaceae</tp:taxon-name-part></tp:taxon-name>) from northeast China.</article-title><source>MycoKeys</source><volume>93</volume>: <fpage>23</fpage>–<lpage>56</lpage>. <ext-link xlink:href="10.3897/mycokeys.93.86580" ext-link-type="doi" xlink:type="simple">https://doi.org/10.3897/mycokeys.93.86580</ext-link></mixed-citation></ref></ref-list></tp:taxon-treatment>
