# Supplementary material for: ﻿Three new species of Mycena sect. Calodontes (Mycenaceae, Agaricales) from Northeastern China
Source: MycoKeys. 2025 Nov 14;125:51–79. doi: 10.3897/mycokeys.125.169722 (PMC12639357; doi:10.3897/mycokeys.125.169722)
Supplement: XML Treatment for Mycena roseopurpurea [file mycokeys.125.169722-treatment2.xml]

<!DOCTYPE tp:taxon-treatment
  PUBLIC "-//TaxonX//DTD Taxonomic Treatment Publishing DTD v0 20100105//EN" "tax-treatment-NSO.dtd">
<tp:taxon-treatment xmlns:tp="http://www.plazi.org/taxpub"><tp:treatment-meta><kwd-group><label>Taxon classification</label><kwd>
                <named-content content-type="kingdom">Fungi</named-content>
              </kwd><kwd>
                <named-content content-type="order">Agaricales</named-content>
              </kwd><kwd>
                <named-content content-type="family">Mycenaceae</named-content>
              </kwd></kwd-group><mixed-citation publication-type="journal"><person-group><name><surname>Guo</surname><given-names>Jingwen</given-names></name><name><surname>Liu</surname><given-names>Zewei</given-names></name><name><surname>Zeng</surname><given-names>Hui</given-names></name><name><surname>Ge</surname><given-names>Yupeng</given-names></name><name><surname>Na</surname><given-names>Qin</given-names></name></person-group><article-title>﻿Three new species of <italic><tp:taxon-name><tp:taxon-name-part taxon-name-part-type="genus" reg="Mycena">Mycena</tp:taxon-name-part></tp:taxon-name></italic> sect. <italic><tp:taxon-name><tp:taxon-name-part taxon-name-part-type="genus" reg="Mycena"/><tp:taxon-name-part taxon-name-part-type="section" reg="Calodontes">Calodontes</tp:taxon-name-part></tp:taxon-name></italic> (<tp:taxon-name><tp:taxon-name-part taxon-name-part-type="family">Mycenaceae</tp:taxon-name-part></tp:taxon-name>, <tp:taxon-name><tp:taxon-name-part taxon-name-part-type="order">Agaricales</tp:taxon-name-part></tp:taxon-name>) from Northeastern China</article-title><source>MycoKeys</source><day>14</day><month>11</month><year>2025</year><volume>125</volume><fpage>51</fpage><lpage>79</lpage><pub-id pub-id-type="doi">10.3897/mycokeys.125.169722</pub-id></mixed-citation></tp:treatment-meta><tp:nomenclature><label>﻿</label><tp:taxon-name><object-id xmlns:xlink="http://www.w3.org/1999/xlink" content-type="arpha" xlink:type="simple">07E18D40-9E3A-5152-B03F-A94798B95305</object-id>
              <tp:taxon-name-part taxon-name-part-type="genus" reg="Mycena">Mycena</tp:taxon-name-part>
              <tp:taxon-name-part taxon-name-part-type="species" reg="roseopurpurea">roseopurpurea</tp:taxon-name-part>
              <object-id xmlns:xlink="http://www.w3.org/1999/xlink" content-type="mycobank" xlink:type="simple">860104</object-id>
            </tp:taxon-name><tp:taxon-authority>J.W. Guo, Z.W. Liu, Y.P. Ge &amp; Q. Na</tp:taxon-authority><tp:taxon-status xmlns:xlink="http://www.w3.org/1999/xlink" xlink:type="simple">sp. nov.</tp:taxon-status><xref ref-type="fig" rid="F6">Figs 6</xref><xref ref-type="fig" rid="F7">, 7</xref><xref ref-type="fig" rid="F8">, 8</xref></tp:nomenclature><tp:treatment-sec sec-type="diagnosis" id="SECID0EYNAK"><title>Diagnosis.</title><p>Pileus light pinkish-purple, light brown at center, hygrophanous when old. Cheilocystidia and pleurocystidia fusiform with tapered apices, thin-walled. Differ from <italic><tp:taxon-name><tp:taxon-name-part taxon-name-part-type="genus" reg="Mycena">M.</tp:taxon-name-part> <tp:taxon-name-part taxon-name-part-type="species" reg="subulata">subulata</tp:taxon-name-part></tp:taxon-name></italic> by lacking pleurocystidia and having acicular to lanceolate, thick-walled cheilocystidia.</p><fig id="F6" position="float" orientation="portrait"><object-id xmlns:xlink="http://www.w3.org/1999/xlink" content-type="doi" xlink:type="simple">10.3897/mycokeys.125.169722.figure6</object-id><object-id xmlns:xlink="http://www.w3.org/1999/xlink" content-type="arpha" xlink:type="simple">DE17AB69-738D-558F-A6DB-21183C55C7A7</object-id><label>Figure 6.</label><caption><p>Basidiomata of <italic><tp:taxon-name><tp:taxon-name-part taxon-name-part-type="genus" reg="Mycena">Mycena</tp:taxon-name-part> <tp:taxon-name-part taxon-name-part-type="species" reg="roseopurpurea">roseopurpurea</tp:taxon-name-part></tp:taxon-name></italic>. A–C. Collection <italic>FFAAS3405</italic>; D–G. Collection <italic>FFAAS3404</italic>, holotype; H–J. Collection <italic>FFAAS3403</italic>; K–L. Collection <italic>FFAAS3402</italic>. Scale bars: 10 mm (A–E, G, I–J); 5 mm (F, H, K–L). Photographs (A–L) by Qin Na.</p></caption><graphic xmlns:xlink="http://www.w3.org/1999/xlink" xlink:href="mycokeys-125-051-g006.jpg" position="float" orientation="portrait" xlink:type="simple" id="oo_1465961.jpg"><uri content-type="original_file" xlink:type="simple">https://binary.pensoft.net/fig/1465961</uri></graphic></fig></tp:treatment-sec><tp:treatment-sec sec-type="Holotype" id="SECID0EJPAK"><title>Holotype.</title><p>China • Heilongjiang Province, Yichun City, Liangshui National Nature Reserve, <named-content xmlns:xlink="http://www.w3.org/1999/xlink" content-type="dwc:verbatimCoordinates" xlink:type="simple"><named-content content-type="geo-json" specific-use="{&#34;type&#34;:&#34;Point&#34;,&#34;coordinates&#34;:[128.890556,47.220556]}" id="NCID0ESPAK" xlink:type="simple">47°12'74"N, 128°52'86"E</named-content></named-content>, 21 August 2021, Zewei Liu, Qin Na, Shixin Wang, and Yupeng Ge leg., <italic>FFAAS3404</italic> (collection no. MY 0660).</p><fig id="F7" position="float" orientation="portrait"><object-id xmlns:xlink="http://www.w3.org/1999/xlink" content-type="doi" xlink:type="simple">10.3897/mycokeys.125.169722.figure7</object-id><object-id xmlns:xlink="http://www.w3.org/1999/xlink" content-type="arpha" xlink:type="simple">D4ABA2A9-A416-58C2-8A2F-E15D6E04D225</object-id><label>Figure 7.</label><caption><p>Microscopic features of <italic><tp:taxon-name><tp:taxon-name-part taxon-name-part-type="genus" reg="Mycena">Mycena</tp:taxon-name-part> <tp:taxon-name-part taxon-name-part-type="species" reg="roseopurpurea">roseopurpurea</tp:taxon-name-part></tp:taxon-name></italic> (<italic>FFAAS3404</italic>, holotype). A–E. Basidiospores; F. Basidia; G–L. Cheilocystidia; M–R. Pleurocystidia; S. Pileipellis and hypodermium; T. Lamellar trama; U. Stipitipellis and caulocystidia. Scale bars: 5 μm (A–E); 15 μm (F); 30 μm (G–U). Structures (A–E) were rehydrated in 5% KOH aqueous solution and (F–U) were stained in 1% Congo red aqueous solution.</p></caption><graphic xmlns:xlink="http://www.w3.org/1999/xlink" xlink:href="mycokeys-125-051-g007.jpg" position="float" orientation="portrait" xlink:type="simple" id="oo_1465962.jpg"><uri content-type="original_file" xlink:type="simple">https://binary.pensoft.net/fig/1465962</uri></graphic></fig></tp:treatment-sec><tp:treatment-sec sec-type="etymology" id="SECID0ETQAK"><title>Etymology.</title><p>Name refers to light pinkish-purple pileus.</p><fig id="F8" position="float" orientation="portrait"><object-id xmlns:xlink="http://www.w3.org/1999/xlink" content-type="doi" xlink:type="simple">10.3897/mycokeys.125.169722.figure8</object-id><object-id xmlns:xlink="http://www.w3.org/1999/xlink" content-type="arpha" xlink:type="simple">AE212BBB-AA16-580B-BE33-F157D42A413A</object-id><label>Figure 8.</label><caption><p>Morphological features of <italic><tp:taxon-name><tp:taxon-name-part taxon-name-part-type="genus" reg="Mycena">Mycena</tp:taxon-name-part> <tp:taxon-name-part taxon-name-part-type="species" reg="roseopurpurea">roseopurpurea</tp:taxon-name-part></tp:taxon-name></italic> (<italic>FFAAS3404</italic>, holotype). A. Basidiomata; B. Basidia; C. Basidiospores; D. Cheilocystidia; E. Pleurocystidia; F. Stipitipellis and caulocystidia; G. Pileipellis and hypodermium. Scale bars: 10 mm (A); 15 μm (B); 5 μm (C); 30 μm (D–G). Drawings by Jingwen Guo.</p></caption><graphic xmlns:xlink="http://www.w3.org/1999/xlink" xlink:href="mycokeys-125-051-g008.jpg" position="float" orientation="portrait" xlink:type="simple" id="oo_1465963.jpg"><uri content-type="original_file" xlink:type="simple">https://binary.pensoft.net/fig/1465963</uri></graphic></fig></tp:treatment-sec><tp:treatment-sec sec-type="description" id="SECID0ESRAK"><title>Description.</title><p><bold><italic>Pileus</italic></bold> 13–22 mm in diam., oblate hemispherical to plano-convex, with slightly depressed at center, margin wavy, occasionally cracked at mature; *Ecru-Drab (XLVI13′′′′d), Light Drab (XLVI17′′′′b) to *Drab-Gray (XLVI17′′′′d) at center, gradually towards margin to Pale Verbena Violet (XXXVI55′′f), Light Pinkish Lilac (XXXVII65′′f), Pale Grayish Vinaceous (XXXIX9′′′f), margin White (LIII); striate Pale Smoke Gray (XLVI21′′′′f), Pale Ecru-Drab (XLVI13′′′′f) to *Ecru-Drab (XLVI13′′′′d), towards the center up to 1/3 diam.; surface dry, hygrophanous when old. <bold><italic>Context</italic></bold> White (LIII), 1.0 mm thick, fragile. <bold><italic>Lamellae</italic></bold> sinuate to subdecurrent, 21–28 reaching the stipe, 1–3 tiers of lamellulae, White (LIII), irregularly intervenose, stretching downward to 1/3–3/4 of the width of lamellae, edge concolorous, wavy, serrated. <bold><italic>Stipe</italic></bold> 32–57 × 1–4 mm, central, cylindrical; apex Pale Drab-Gray (XLVI17′′′′f), Pale Vinaceous-Drab (XLV5′′′′d), Pale Brownish Drab (XLV9′′′′d), lower part Pale Purple-Drab (XLV1′′′′d), Light Purple-Drab (XLV1′′′′b) to *Ecru-Drab (XLVI13′′′′d), hollow, fragile; sparse White (LIII) pubescent at base. <bold><italic>Odor</italic></bold> and <bold><italic>taste</italic></bold> raphanoid.</p><p><bold><italic>Basidiospores</italic></bold> (100/5/4) (5.6)5.9–<bold><italic>6.7</italic></bold>–7.4(7.8) × 3.0–<bold><italic>3.5</italic></bold>–3.9(4.1) μm [Q = (1.70)1.72–2.10, Q<sub>m</sub> = <bold><italic>1.90</italic></bold> ± 0.09] [holotype (40/2/1) (6.0)6.2–<bold><italic>6.7</italic></bold>–7.4(7.7) × 3.0–<bold><italic>3.5</italic></bold>–3.9(4.1) μm, Q = (1.71)1.77–2.12, Q<sub>m</sub> = <bold><italic>1.93</italic></bold> ± 0.11], narrowly ellipsoid to cylindrical, colourless, smooth (1000×), thin-walled, amyloid. <bold><italic>Basidia</italic></bold> clavate, 18–31 × 4–7 μm, hyaline, thin-walled, 4-spored, sterigmata 2–4 μm in length. <bold><italic>Cheilocystidia</italic></bold> fusiform, subfusiform, with apices tapered, 35–97 × 7–18 μm, thin-walled, smooth. <bold><italic>Pleurocystidia</italic></bold> similar to cheilocystidia, 30–80 × 6–18 μm, thin-walled, smooth. <bold><italic>Pileipellis</italic></bold> a cutis composed of cylindrical cells, 29–81 × 3–11 μm, smooth, thin-walled; terminal cells cylindrical, apex tapering, 20–99 μm in length, apex 2–4 μm, base 2–9 μm, thin-walled, hyaline. <bold><italic>Hypodermium</italic></bold> formed by fusiform to subglobose hyphae, 20–76 × 6–37 μm, thin-walled, hyaline. <bold><italic>Lamellar trama</italic></bold> subregular, dextrinoid. <bold><italic>Stipitipellis</italic></bold> a cutis composed of cylindrical hyphae, 4–17 μm in diam., smooth, thin-walled; <bold><italic>caulocystidia</italic></bold> fusiform, clavate, sometimes utriform, 23–66 × 6–20 μm, thin-walled, smooth. <bold><italic>Clamps</italic></bold> present in all tissues.</p></tp:treatment-sec><tp:treatment-sec sec-type="Habit and habitat" id="SECID0EOUAK"><title>Habit and habitat.</title><p>Scattered on the litter layers in <italic><tp:taxon-name><tp:taxon-name-part taxon-name-part-type="genus" reg="Betula">Betula</tp:taxon-name-part> <tp:taxon-name-part taxon-name-part-type="species" reg="platyphylla">platyphylla</tp:taxon-name-part></tp:taxon-name></italic> Suk., <italic><tp:taxon-name><tp:taxon-name-part taxon-name-part-type="genus" reg="Larix">Larix</tp:taxon-name-part> <tp:taxon-name-part taxon-name-part-type="species" reg="gmelinii">gmelinii</tp:taxon-name-part></tp:taxon-name></italic>, <italic><tp:taxon-name><tp:taxon-name-part taxon-name-part-type="genus" reg="Pinus">Pinus</tp:taxon-name-part> <tp:taxon-name-part taxon-name-part-type="species" reg="koraiensis">koraiensis</tp:taxon-name-part></tp:taxon-name></italic>, and <italic><tp:taxon-name><tp:taxon-name-part taxon-name-part-type="genus" reg="Pinus">P.</tp:taxon-name-part> <tp:taxon-name-part taxon-name-part-type="species" reg="syluestriformis">syluestriformis</tp:taxon-name-part></tp:taxon-name></italic> (Takenouchi) T.Wang ex Cheng mixed forests during summer and autumn.</p></tp:treatment-sec><tp:treatment-sec sec-type="distribution" id="SECID0EAWAK"><title>Known distribution.</title><p>Heilongjiang Province, Jilin Province, China.</p></tp:treatment-sec><tp:treatment-sec sec-type="material" id="SECID0EFWAK"><title>Additional material examined.</title><p>China • Heilongjiang Province, Yichun City, Liangshui National Nature Reserve, <named-content xmlns:xlink="http://www.w3.org/1999/xlink" content-type="dwc:verbatimCoordinates" xlink:type="simple"><named-content content-type="geo-json" specific-use="{&#34;type&#34;:&#34;Point&#34;,&#34;coordinates&#34;:[128.882222,47.220556]}" id="NCID0EOWAK" xlink:type="simple">47°12'74"N, 128°52'56"E</named-content></named-content>, 20 August 2021, Zewei Liu, Qin Na, Shixin Wang, and Yupeng Ge leg., <italic>FFAAS3403</italic> (collection no. MY 0635); • same location, 21 August 2021, Zewei Liu, Qin Na, Shixin Wang, and Yupeng Ge leg., <italic>FFAAS3405</italic> (collection no. MY 0668). • Jilin Province, Yanbian Korean Autonomous Prefecture, Antu County, Erdaobaihe Town Beauty Pine Forest, <named-content xmlns:xlink="http://www.w3.org/1999/xlink" content-type="dwc:verbatimCoordinates" xlink:type="simple"><named-content content-type="geo-json" specific-use="{&#34;type&#34;:&#34;Point&#34;,&#34;coordinates&#34;:[128.244722,42.770556]}" id="NCID0E1WAK" xlink:type="simple">42°45'74"N, 128°14'41"E</named-content></named-content>, 18 August 2021, Zewei Liu, Qin Na, Shixin Wang, and Yupeng Ge leg., <italic>FFAAS3402</italic> (collection no. MY 0625).</p></tp:treatment-sec><tp:treatment-sec sec-type="notes" id="SECID0EBXAK"><title>Notes.</title><p><italic><tp:taxon-name><tp:taxon-name-part taxon-name-part-type="genus" reg="Mycena">Mycena</tp:taxon-name-part> <tp:taxon-name-part taxon-name-part-type="species" reg="subulata">subulata</tp:taxon-name-part></tp:taxon-name></italic>, originally described from Heilongjiang province in China, can be easily mistaken for <italic><tp:taxon-name><tp:taxon-name-part taxon-name-part-type="genus" reg="Mycena">M.</tp:taxon-name-part> <tp:taxon-name-part taxon-name-part-type="species" reg="roseopurpurea">roseopurpurea</tp:taxon-name-part></tp:taxon-name></italic> due to morphological similarity, and growing on the humus layer of mixed forests of <italic><tp:taxon-name><tp:taxon-name-part taxon-name-part-type="genus" reg="Larix">Larix</tp:taxon-name-part> <tp:taxon-name-part taxon-name-part-type="species" reg="gmelinii">gmelinii</tp:taxon-name-part></tp:taxon-name></italic> and <italic><tp:taxon-name><tp:taxon-name-part taxon-name-part-type="genus" reg="Pinus">Pinus</tp:taxon-name-part> <tp:taxon-name-part taxon-name-part-type="species" reg="koraiensis">koraiensis</tp:taxon-name-part></tp:taxon-name></italic>, but <italic><tp:taxon-name><tp:taxon-name-part taxon-name-part-type="genus" reg="Mycena">M.</tp:taxon-name-part> <tp:taxon-name-part taxon-name-part-type="species" reg="subulata">subulata</tp:taxon-name-part></tp:taxon-name></italic> is distinguished by acicular to lanceolate and thick-walled cheilocystidia (<xref ref-type="bibr" rid="B33">Liu et al. 2022</xref>). <italic><tp:taxon-name><tp:taxon-name-part taxon-name-part-type="genus" reg="Mycena">Mycena</tp:taxon-name-part> <tp:taxon-name-part taxon-name-part-type="species" reg="pearsoniana">pearsoniana</tp:taxon-name-part></tp:taxon-name></italic>, while having similar stipe color and lacking pleurocystidia, differs by subfusiform or clavate cheilocystidia and inamyloid basidiospores (<xref ref-type="bibr" rid="B56">Smith 1947</xref>; <xref ref-type="bibr" rid="B10">Dennis 1970</xref>; <xref ref-type="bibr" rid="B28">Kost 2002</xref>; <xref ref-type="bibr" rid="B21">Harder et al. 2012</xref>; <xref ref-type="bibr" rid="B2">Aronsen and Læssøe 2016</xref>; <xref ref-type="bibr" rid="B39">Na 2019</xref>; <xref ref-type="bibr" rid="B29">Kwon et al. 2020</xref>). <italic><tp:taxon-name><tp:taxon-name-part taxon-name-part-type="genus" reg="Mycena">Mycena</tp:taxon-name-part> <tp:taxon-name-part taxon-name-part-type="species" reg="dura">dura</tp:taxon-name-part></tp:taxon-name></italic> Maas Geesteranus &amp; Hauskn. and <italic><tp:taxon-name><tp:taxon-name-part taxon-name-part-type="genus" reg="Mycena">M.</tp:taxon-name-part> <tp:taxon-name-part taxon-name-part-type="species" reg="subcorticalis">subcorticalis</tp:taxon-name-part></tp:taxon-name></italic> (Cooke &amp; Massee) Sacc., reported from Europe and southern Australia, resemble <italic><tp:taxon-name><tp:taxon-name-part taxon-name-part-type="genus" reg="Mycena">M.</tp:taxon-name-part> <tp:taxon-name-part taxon-name-part-type="species" reg="roseopurpurea">roseopurpurea</tp:taxon-name-part></tp:taxon-name></italic>; however, <italic><tp:taxon-name><tp:taxon-name-part taxon-name-part-type="genus" reg="Mycena">M.</tp:taxon-name-part> <tp:taxon-name-part taxon-name-part-type="species" reg="dura">dura</tp:taxon-name-part></tp:taxon-name></italic> is distinctively characterized by its growth in grasslands and white stipe, and <italic><tp:taxon-name><tp:taxon-name-part taxon-name-part-type="genus" reg="Mycena">M.</tp:taxon-name-part> <tp:taxon-name-part taxon-name-part-type="species" reg="subcorticalis">subcorticalis</tp:taxon-name-part></tp:taxon-name></italic> is distinguished by inamyloid basidiospores and gelatinized pileipellis (<xref ref-type="bibr" rid="B55">Saccardo 1891</xref>; <xref ref-type="bibr" rid="B38">Maas Geesteranus and Hausknecht 1994</xref>; <xref ref-type="bibr" rid="B17">Grgurinovic 2003</xref>; <xref ref-type="bibr" rid="B44">Olariaga et al. 2015</xref>). <italic><tp:taxon-name><tp:taxon-name-part taxon-name-part-type="genus" reg="Mycena">Mycena</tp:taxon-name-part> <tp:taxon-name-part taxon-name-part-type="species" reg="pura">pura</tp:taxon-name-part></tp:taxon-name></italic> differs by having light purple to purplish-red pileus and pinkish-purple to purple stipe (<xref ref-type="bibr" rid="B35">Maas Geesteranus 1992a</xref>, <xref ref-type="bibr" rid="B36">1992b</xref>; <xref ref-type="bibr" rid="B46">Perry 2002</xref>; <xref ref-type="bibr" rid="B52">Robich 2003</xref>; <xref ref-type="bibr" rid="B57">Thormann et al. 2006</xref>; <xref ref-type="bibr" rid="B2">Aronsen and Læssøe 2016</xref>; <xref ref-type="bibr" rid="B39">Na 2019</xref>; <xref ref-type="bibr" rid="B43">Okon et al. 2022</xref>; <xref ref-type="bibr" rid="B31">Liu 2023</xref>).</p></tp:treatment-sec><ref-list><ref id="B33"><mixed-citation xmlns:xlink="http://www.w3.org/1999/xlink" xlink:type="simple"><person-group><name name-style="western"><surname>Liu</surname><given-names>ZW</given-names></name><name name-style="western"><surname>Ge</surname><given-names>YP</given-names></name><name name-style="western"><surname>Zeng</surname><given-names>H</given-names></name><name name-style="western"><surname>Cheng</surname><given-names>XH</given-names></name><name name-style="western"><surname>Na</surname><given-names>Q</given-names></name></person-group> (<year>2022</year>) <article-title>Four new species of <tp:taxon-name><tp:taxon-name-part taxon-name-part-type="genus">Mycena</tp:taxon-name-part> <tp:taxon-name-part taxon-name-part-type="infraspecific-rank">sect.</tp:taxon-name-part> <tp:taxon-name-part taxon-name-part-type="section">Calodontes</tp:taxon-name-part></tp:taxon-name> (<tp:taxon-name><tp:taxon-name-part taxon-name-part-type="order">Agaricales</tp:taxon-name-part></tp:taxon-name>, <tp:taxon-name><tp:taxon-name-part taxon-name-part-type="family">Mycenaceae</tp:taxon-name-part></tp:taxon-name>) from northeast China.</article-title><source>MycoKeys</source><volume>93</volume>: <fpage>23</fpage>–<lpage>56</lpage>. <ext-link xlink:href="10.3897/mycokeys.93.86580" ext-link-type="doi" xlink:type="simple">https://doi.org/10.3897/mycokeys.93.86580</ext-link></mixed-citation></ref><ref id="B56"><mixed-citation xmlns:xlink="http://www.w3.org/1999/xlink" xlink:type="simple"><person-group><name name-style="western"><surname>Smith</surname><given-names>AH</given-names></name></person-group> (<year>1947</year>) North American species of <italic><tp:taxon-name><tp:taxon-name-part taxon-name-part-type="genus">Mycena</tp:taxon-name-part></tp:taxon-name></italic>. Ann Arbor: University of Michigan Press, 185–225. <ext-link xlink:href="https://name.umdl.umich.edu/AGK0806.0001.001" ext-link-type="uri" xlink:type="simple">https://name.umdl.umich.edu/AGK0806.0001.001</ext-link></mixed-citation></ref><ref id="B10"><mixed-citation xmlns:xlink="http://www.w3.org/1999/xlink" xlink:type="simple"><person-group><name name-style="western"><surname>Dennis</surname><given-names>RWG</given-names></name></person-group> (<year>1970</year>) Fungus flora of Venezuela and adjacent countries. London: Her Majesty’s Stationery Office, 1–531.</mixed-citation></ref><ref id="B28"><mixed-citation xmlns:xlink="http://www.w3.org/1999/xlink" xlink:type="simple"><person-group><name name-style="western"><surname>Kost</surname><given-names>G</given-names></name></person-group> (<year>2002</year>) <article-title>Contributions to tropical fungi I. Ecology and distribution of fungi of Kenya (East Africa).</article-title><source>Feddes Repertorium</source><volume>113</volume>(<issue>1–2</issue>): <fpage>132</fpage>–<lpage>151</lpage>. <ext-link xlink:href="10.1002/1522-239X(200205)113:1/2%3C132::AID-FEDR132%3E3.0.CO;2-9" ext-link-type="doi" xlink:type="simple">https://doi.org/10.1002/1522-239X(200205)113:1/2%3C132::AID-FEDR132%3E3.0.CO;2-9</ext-link></mixed-citation></ref><ref id="B21"><mixed-citation xmlns:xlink="http://www.w3.org/1999/xlink" xlink:type="simple"><person-group><name name-style="western"><surname>Harder</surname><given-names>CB</given-names></name><name name-style="western"><surname>Lodge</surname><given-names>DJ</given-names></name><name name-style="western"><surname>Petersen</surname><given-names>RH</given-names></name><name name-style="western"><surname>Hughes</surname><given-names>KW</given-names></name><name name-style="western"><surname>Blanco</surname><given-names>JC</given-names></name><name name-style="western"><surname>Frøslev</surname><given-names>TG</given-names></name><name name-style="western"><surname>Læssøe</surname><given-names>T</given-names></name></person-group> (<year>2012</year>) <article-title>Amyloidity is not diagnostic for species in the <italic><tp:taxon-name><tp:taxon-name-part taxon-name-part-type="genus">Mycena</tp:taxon-name-part> <tp:taxon-name-part taxon-name-part-type="species">pearsoniana</tp:taxon-name-part></tp:taxon-name></italic> complex (<tp:taxon-name><tp:taxon-name-part taxon-name-part-type="genus">Mycena</tp:taxon-name-part> <tp:taxon-name-part taxon-name-part-type="infraspecific-rank">section</tp:taxon-name-part> <tp:taxon-name-part taxon-name-part-type="section">Calodontes</tp:taxon-name-part></tp:taxon-name>).</article-title><source>Mycological Progress</source><volume>11</volume>(<issue>3</issue>): <fpage>725</fpage>–<lpage>732</lpage>. <ext-link xlink:href="10.1007/s11557-011-0782-x" ext-link-type="doi" xlink:type="simple">https://doi.org/10.1007/s11557-011-0782-x</ext-link></mixed-citation></ref><ref id="B2"><mixed-citation xmlns:xlink="http://www.w3.org/1999/xlink" xlink:type="simple"><person-group><name name-style="western"><surname>Aronsen</surname><given-names>A</given-names></name><name name-style="western"><surname>Læssøe</surname><given-names>T</given-names></name></person-group> (<year>2016</year>) The Genus <italic><tp:taxon-name><tp:taxon-name-part taxon-name-part-type="genus">Mycena</tp:taxon-name-part></tp:taxon-name></italic> s.l. <tp:taxon-name><tp:taxon-name-part taxon-name-part-type="kingdom">Fungi</tp:taxon-name-part></tp:taxon-name> of Northern Europe Vol. 5. Gylling: Narayana Press, 1–373.</mixed-citation></ref><ref id="B39"><mixed-citation xmlns:xlink="http://www.w3.org/1999/xlink" xlink:type="simple"><person-group><name name-style="western"><surname>Na</surname><given-names>Q</given-names></name></person-group> (<year>2019</year>) Taxonomy and Molecular Phylogeny of <italic><tp:taxon-name><tp:taxon-name-part taxon-name-part-type="genus">Mycena</tp:taxon-name-part></tp:taxon-name></italic> in China. PhD Thesis, Jilin Agriculture University, Jilin, China, 1–232. <ext-link xlink:href="10.27163/d.cnki.gjlnu.2019.000016" ext-link-type="doi" xlink:type="simple">https://doi.org/10.27163/d.cnki.gjlnu.2019.000016</ext-link></mixed-citation></ref><ref id="B29"><mixed-citation xmlns:xlink="http://www.w3.org/1999/xlink" xlink:type="simple"><person-group><name name-style="western"><surname>Kwon</surname><given-names>SL</given-names></name><name name-style="western"><surname>Jang</surname><given-names>S</given-names></name><name name-style="western"><surname>Kim</surname><given-names>C</given-names></name><name name-style="western"><surname>Lim</surname><given-names>YW</given-names></name><name name-style="western"><surname>Kim</surname><given-names>JJ</given-names></name></person-group> (<year>2020</year>) <article-title>Note of Five Unrecorded Mushrooms Including Three Rare Species on Mount Juwang in Korea.</article-title><source>Mycobiology</source><volume>48</volume>(<issue>3</issue>): <fpage>157</fpage>–<lpage>168</lpage>. <ext-link xlink:href="10.1080/12298093.2020.1759348" ext-link-type="doi" xlink:type="simple">https://doi.org/10.1080/12298093.2020.1759348</ext-link></mixed-citation></ref><ref id="B55"><mixed-citation xmlns:xlink="http://www.w3.org/1999/xlink" xlink:type="simple"><person-group><name name-style="western"><surname>Saccardo</surname><given-names>PA</given-names></name></person-group> (<year>1891</year>) Sylloge Fungorum Omnium Hucusque Cognitorum: Vol. IX. Typis Seminarii, Patavii, 24–41.</mixed-citation></ref><ref id="B38"><mixed-citation xmlns:xlink="http://www.w3.org/1999/xlink" xlink:type="simple"><person-group><name name-style="western"><surname>Maas Geesteranus</surname><given-names>RA</given-names></name><name name-style="western"><surname>Hausknecht</surname><given-names>A</given-names></name></person-group> (<year>1994</year>) <article-title><italic><tp:taxon-name><tp:taxon-name-part taxon-name-part-type="genus">Mycena</tp:taxon-name-part> <tp:taxon-name-part taxon-name-part-type="species">dura</tp:taxon-name-part></tp:taxon-name></italic>, a new species of sect. <tp:taxon-name><tp:taxon-name-part taxon-name-part-type="section">Calodontes</tp:taxon-name-part> <tp:taxon-name-part taxon-name-part-type="infraspecific-rank">subsect.</tp:taxon-name-part> <tp:taxon-name-part taxon-name-part-type="subsection">Purae</tp:taxon-name-part></tp:taxon-name> from Austria.</article-title><source>Österreichische Zeitschrift für Pilzkunde</source><volume>3</volume>: <fpage>5</fpage>–<lpage>8</lpage>.</mixed-citation></ref><ref id="B17"><mixed-citation xmlns:xlink="http://www.w3.org/1999/xlink" xlink:type="simple"><person-group><name name-style="western"><surname>Grgurinovic</surname><given-names>CA</given-names></name></person-group> (<year>2003</year>) <source>The Genus <italic><tp:taxon-name><tp:taxon-name-part taxon-name-part-type="genus">Mycena</tp:taxon-name-part></tp:taxon-name></italic> in South-Eastern Australia.</source><publisher-name>Australian Biological Resources Study</publisher-name>, <publisher-loc>Canberra</publisher-loc>, <size units="page">329 pp</size>.</mixed-citation></ref><ref id="B44"><mixed-citation xmlns:xlink="http://www.w3.org/1999/xlink" xlink:type="simple"><person-group><name name-style="western"><surname>Olariaga</surname><given-names>I</given-names></name><name name-style="western"><surname>Perez-De-Gregorio</surname><given-names>MA</given-names></name><name name-style="western"><surname>Arrillaga</surname><given-names>P</given-names></name></person-group> (<year>2015</year>) <article-title>Porpoloma aranzadii is a synonym of <italic><tp:taxon-name><tp:taxon-name-part taxon-name-part-type="genus">Mycena</tp:taxon-name-part> <tp:taxon-name-part taxon-name-part-type="species">dura</tp:taxon-name-part></tp:taxon-name></italic> further notes in <tp:taxon-name><tp:taxon-name-part taxon-name-part-type="genus">Mycena</tp:taxon-name-part> <tp:taxon-name-part taxon-name-part-type="infraspecific-rank">sect.</tp:taxon-name-part> <tp:taxon-name-part taxon-name-part-type="section">Calodontes</tp:taxon-name-part></tp:taxon-name>. Cryptogamie.</article-title><source>Mycologie</source><volume>36</volume>(<issue>3</issue>): <fpage>253</fpage>–<lpage>264</lpage>. <ext-link xlink:href="10.7872/crym/v36.iss3.2015.253" ext-link-type="doi" xlink:type="simple">https://doi.org/10.7872/crym/v36.iss3.2015.253</ext-link></mixed-citation></ref><ref id="B35"><mixed-citation xmlns:xlink="http://www.w3.org/1999/xlink" xlink:type="simple"><person-group><name name-style="western"><surname>Maas Geesteranus</surname><given-names>RA</given-names></name></person-group> (<year>1992a</year>) Mycenas of the Northern Hemisphere I. Studies in Mycenas and other Papers; Koninklijke Nederlandse Akademie van Wetenschappen, Amsterdam, The Netherlands, 1–392.</mixed-citation></ref><ref id="B36"><mixed-citation xmlns:xlink="http://www.w3.org/1999/xlink" xlink:type="simple"><person-group><name name-style="western"><surname>Maas Geesteranus</surname><given-names>RA</given-names></name></person-group> (<year>1992b</year>) Mycenas of the Northern Hemisphere II. Studies in Mycenas and Other Papers; Koninklijke Nederlandse Akademie van Wetenschappen, Amsterdam, The Netherlands, 1–493.</mixed-citation></ref><ref id="B46"><mixed-citation xmlns:xlink="http://www.w3.org/1999/xlink" xlink:type="simple"><person-group><name name-style="western"><surname>Perry</surname><given-names>BA</given-names></name></person-group> (<year>2002</year>) A Taxonomic Investigation of <italic><tp:taxon-name><tp:taxon-name-part taxon-name-part-type="genus">Mycena</tp:taxon-name-part></tp:taxon-name></italic> in California. San Francisco State University, San Francisco, 1–157.</mixed-citation></ref><ref id="B52"><mixed-citation xmlns:xlink="http://www.w3.org/1999/xlink" xlink:type="simple"><person-group><name name-style="western"><surname>Robich</surname><given-names>G</given-names></name></person-group> (<year>2003</year>) <italic><tp:taxon-name><tp:taxon-name-part taxon-name-part-type="genus">Mycena</tp:taxon-name-part></tp:taxon-name></italic> d’Europa. Associazione Micologica Bresadola, Trento, 1–728.</mixed-citation></ref><ref id="B57"><mixed-citation xmlns:xlink="http://www.w3.org/1999/xlink" xlink:type="simple"><person-group><name name-style="western"><surname>Thormann</surname><given-names>MN</given-names></name><name name-style="western"><surname>Osis</surname><given-names>M</given-names></name><name name-style="western"><surname>Richards</surname><given-names>B</given-names></name></person-group> (<year>2006</year>) North American Mycological Association-Edmonton Mycological Society Foray report. Edmonton Mycological Society, Alberta, 1–45.</mixed-citation></ref><ref id="B43"><mixed-citation xmlns:xlink="http://www.w3.org/1999/xlink" xlink:type="simple"><person-group><name name-style="western"><surname>Okon</surname><given-names>O</given-names></name><name name-style="western"><surname>Okon</surname><given-names>JE</given-names></name><name name-style="western"><surname>Antia</surname><given-names>U</given-names></name><name name-style="western"><surname>Sunday</surname><given-names>S</given-names></name><name name-style="western"><surname>Udoh</surname><given-names>LI</given-names></name><name name-style="western"><surname>Usen</surname><given-names>EN</given-names></name><name name-style="western"><surname>Ibanga</surname><given-names>IA</given-names></name></person-group> (<year>2022</year>) <article-title>Species richness, morphological features and inventory of wild macrofungi found in Akwa Ibom State, Nigeria.</article-title><source>European Journal of Biology and Biotechnology</source><volume>3</volume>(<issue>4</issue>): <fpage>38</fpage>–<lpage>44</lpage>. <ext-link xlink:href="10.24018/ejbio.2022.3.4.390" ext-link-type="doi" xlink:type="simple">https://doi.org/10.24018/ejbio.2022.3.4.390</ext-link></mixed-citation></ref><ref id="B31"><mixed-citation xmlns:xlink="http://www.w3.org/1999/xlink" xlink:type="simple"><person-group><name name-style="western"><surname>Liu</surname><given-names>ZW</given-names></name></person-group> (<year>2023</year>) Taxonomic studies in keygroups of <italic><tp:taxon-name><tp:taxon-name-part taxon-name-part-type="genus">Mycena</tp:taxon-name-part></tp:taxon-name></italic> (Pers.) Roussel. Master’s thesis. Ludong University, Shandong, China, 1–175.</mixed-citation></ref></ref-list></tp:taxon-treatment>
