# Supplementary material for: ﻿Three new species of Mycena sect. Calodontes (Mycenaceae, Agaricales) from Northeastern China
Source: MycoKeys. 2025 Nov 14;125:51–79. doi: 10.3897/mycokeys.125.169722 (PMC12639357; doi:10.3897/mycokeys.125.169722)
Supplement: XML Treatment for Mycena rubrofusca [file mycokeys.125.169722-treatment3.xml]

<!DOCTYPE tp:taxon-treatment
  PUBLIC "-//TaxonX//DTD Taxonomic Treatment Publishing DTD v0 20100105//EN" "tax-treatment-NSO.dtd">
<tp:taxon-treatment xmlns:tp="http://www.plazi.org/taxpub"><tp:treatment-meta><kwd-group><label>Taxon classification</label><kwd>
                <named-content content-type="kingdom">Fungi</named-content>
              </kwd><kwd>
                <named-content content-type="order">Agaricales</named-content>
              </kwd><kwd>
                <named-content content-type="family">Mycenaceae</named-content>
              </kwd></kwd-group><mixed-citation publication-type="journal"><person-group><name><surname>Guo</surname><given-names>Jingwen</given-names></name><name><surname>Liu</surname><given-names>Zewei</given-names></name><name><surname>Zeng</surname><given-names>Hui</given-names></name><name><surname>Ge</surname><given-names>Yupeng</given-names></name><name><surname>Na</surname><given-names>Qin</given-names></name></person-group><article-title>﻿Three new species of <italic><tp:taxon-name><tp:taxon-name-part taxon-name-part-type="genus" reg="Mycena">Mycena</tp:taxon-name-part></tp:taxon-name></italic> sect. <italic><tp:taxon-name><tp:taxon-name-part taxon-name-part-type="genus" reg="Mycena"/><tp:taxon-name-part taxon-name-part-type="section" reg="Calodontes">Calodontes</tp:taxon-name-part></tp:taxon-name></italic> (<tp:taxon-name><tp:taxon-name-part taxon-name-part-type="family">Mycenaceae</tp:taxon-name-part></tp:taxon-name>, <tp:taxon-name><tp:taxon-name-part taxon-name-part-type="order">Agaricales</tp:taxon-name-part></tp:taxon-name>) from Northeastern China</article-title><source>MycoKeys</source><day>14</day><month>11</month><year>2025</year><volume>125</volume><fpage>51</fpage><lpage>79</lpage><pub-id pub-id-type="doi">10.3897/mycokeys.125.169722</pub-id></mixed-citation></tp:treatment-meta><tp:nomenclature><label>﻿</label><tp:taxon-name><object-id xmlns:xlink="http://www.w3.org/1999/xlink" content-type="arpha" xlink:type="simple">FBB06453-D7BB-5059-B93C-E1AA68BD7753</object-id>
              <tp:taxon-name-part taxon-name-part-type="genus" reg="Mycena">Mycena</tp:taxon-name-part>
              <tp:taxon-name-part taxon-name-part-type="species" reg="rubrofusca">rubrofusca</tp:taxon-name-part>
              <object-id xmlns:xlink="http://www.w3.org/1999/xlink" content-type="mycobank" xlink:type="simple">860105</object-id>
            </tp:taxon-name><tp:taxon-authority>J.W. Guo, Z.W. Liu, Y.P. Ge &amp; Q. Na, sp. nov.,</tp:taxon-authority><xref ref-type="fig" rid="F9">Figs 9</xref><xref ref-type="fig" rid="F10">, 10</xref><xref ref-type="fig" rid="F11">, 11</xref></tp:nomenclature><tp:treatment-sec sec-type="diagnosis" id="SECID0EU6AK"><title>Diagnosis.</title><p>Pileus light reddish-brown to light grayish-brown, near margin hygrophanous. Pleurocystidia and caulocystidia absent. Differ from <italic><tp:taxon-name><tp:taxon-name-part taxon-name-part-type="genus" reg="Mycena">M.</tp:taxon-name-part> <tp:taxon-name-part taxon-name-part-type="species" reg="polycystidiata">polycystidiata</tp:taxon-name-part></tp:taxon-name></italic> Z.W. Liu, Y.P. Ge, L. Zou &amp; Q. Na by having pleurocystidia and caulocystidia.</p><fig id="F9" position="float" orientation="portrait"><object-id xmlns:xlink="http://www.w3.org/1999/xlink" content-type="doi" xlink:type="simple">10.3897/mycokeys.125.169722.figure9</object-id><object-id xmlns:xlink="http://www.w3.org/1999/xlink" content-type="arpha" xlink:type="simple">17985181-1B66-5B59-80CB-46FA0E6F1F42</object-id><label>Figure 9.</label><caption><p>Basidiomata of <italic><tp:taxon-name><tp:taxon-name-part taxon-name-part-type="genus" reg="Mycena">Mycena</tp:taxon-name-part> <tp:taxon-name-part taxon-name-part-type="species" reg="rubrofusca">rubrofusca</tp:taxon-name-part></tp:taxon-name></italic>. A–E. Collection <italic>FFAAS3406</italic>, holotype; F–J. Collection <italic>FFAAS3407</italic>. Scale bars: 15 mm (A–B, F–G); 1 mm (C–D); 5 mm (E, H–J). Photographs (A–J) by Jingwen Guo and Yupeng Ge.</p></caption><graphic xmlns:xlink="http://www.w3.org/1999/xlink" xlink:href="mycokeys-125-051-g009.jpg" position="float" orientation="portrait" xlink:type="simple" id="oo_1465964.jpg"><uri content-type="original_file" xlink:type="simple">https://binary.pensoft.net/fig/1465964</uri></graphic></fig></tp:treatment-sec><tp:treatment-sec sec-type="Holotype" id="SECID0EBBBK"><title>Holotype.</title><p>China • Heilongjiang Province, Mudanjiang City, Mudanfeng National Forest Park, <named-content xmlns:xlink="http://www.w3.org/1999/xlink" content-type="dwc:verbatimCoordinates" xlink:type="simple"><named-content content-type="geo-json" specific-use="{&#34;type&#34;:&#34;Point&#34;,&#34;coordinates&#34;:[128.244722,42.770556]}" id="NCID0EKBBK" xlink:type="simple">42°45'74"N, 128°14'41"E</named-content></named-content>, 22 August 2024, Jingwen Guo, Tian Wang, Qin Na, Zengcai Liu, Ruipeng Liu, Pengyu Du, Ying Yu, and Yupeng Ge leg., <italic>FFAAS3406</italic> (collection no. NJ 6508).</p><fig id="F10" position="float" orientation="portrait"><object-id xmlns:xlink="http://www.w3.org/1999/xlink" content-type="doi" xlink:type="simple">10.3897/mycokeys.125.169722.figure10</object-id><object-id xmlns:xlink="http://www.w3.org/1999/xlink" content-type="arpha" xlink:type="simple">667400A5-2458-52F9-A72C-D3A2ECBEA63F</object-id><label>Figure 10.</label><caption><p>Microscopic features of <italic><tp:taxon-name><tp:taxon-name-part taxon-name-part-type="genus" reg="Mycena">Mycena</tp:taxon-name-part> <tp:taxon-name-part taxon-name-part-type="species" reg="rubrofusca">rubrofusca</tp:taxon-name-part></tp:taxon-name></italic> (<italic>FFAAS3406</italic>, holotype). A–E. Basidiospores; F. Basidia; G–R. Cheilocystidia; S. Pileipellis and hypodermium; T. Lamellar trama; U. Stipitipellis. Bars: 5 μm (A–E); 15 μm (F, T, U); 25 μm (G–R); 30 μm (S). Structures (A–E) were rehydrated in 5% KOH aqueous solution and (F–U) were stained in 1% Congo red aqueous solution.</p></caption><graphic xmlns:xlink="http://www.w3.org/1999/xlink" xlink:href="mycokeys-125-051-g010.jpg" position="float" orientation="portrait" xlink:type="simple" id="oo_1465965.jpg"><uri content-type="original_file" xlink:type="simple">https://binary.pensoft.net/fig/1465965</uri></graphic></fig></tp:treatment-sec><tp:treatment-sec sec-type="etymology" id="SECID0ELCBK"><title>Etymology.</title><p>Name refers to the light reddish-brown, light grayish brown to brown pileus.</p><fig id="F11" position="float" orientation="portrait"><object-id xmlns:xlink="http://www.w3.org/1999/xlink" content-type="doi" xlink:type="simple">10.3897/mycokeys.125.169722.figure11</object-id><object-id xmlns:xlink="http://www.w3.org/1999/xlink" content-type="arpha" xlink:type="simple">407F792B-AD99-568C-8B86-D601E58A7E65</object-id><label>Figure 11.</label><caption><p>Morphological features of <italic><tp:taxon-name><tp:taxon-name-part taxon-name-part-type="genus" reg="Mycena">Mycena</tp:taxon-name-part> <tp:taxon-name-part taxon-name-part-type="species" reg="rubrofusca">rubrofusca</tp:taxon-name-part></tp:taxon-name></italic> (<italic>FFAAS3406</italic>, holotype). A. Basidiomata; B. Basidiospores; C. Basidia; D. Cheilocystidia; E. Stipitipellis; F. Pileipellis and hypodermium. Scale bars: 15 mm (A, C, E–F); 5 μm (B); 25 μm (D). Drawings by Jingwen Guo.</p></caption><graphic xmlns:xlink="http://www.w3.org/1999/xlink" xlink:href="mycokeys-125-051-g011.jpg" position="float" orientation="portrait" xlink:type="simple" id="oo_1465966.jpg"><uri content-type="original_file" xlink:type="simple">https://binary.pensoft.net/fig/1465966</uri></graphic></fig></tp:treatment-sec><tp:treatment-sec sec-type="description" id="SECID0EKDBK"><title>Description.</title><p><bold><italic>Pileus</italic></bold> 17–26 mm in diam., hemispherical, plano-convex at mature, margin wavy; Light Drab (XLVI17′′′′b) at center, gradually towards margin to Light Vinaceous-Fawn (XL13′′′d), Pale Ecru-Drab (XLVI13′′′′f) to *Drab-Gray (XLVI17′′′′d), margin Light Drab (XLVI17′′′′b) to *Drab (XLVI17′′′′); striate *Drab (XLVI17′′′′), towards the center up to 1/8–1/7 diam.; surface moist, near margin hygrophanous. <bold><italic>Context</italic></bold> White (LIII), 1.0 mm thick, fragile. <bold><italic>Lamellae</italic></bold> adnexed or subdecurrent, approximately 38 reaching the stipe, 1–3 tiers of lamellulae, White (LIII), irregularly intervenose, stretching downward to 2/3–3/4 of the width of lamellae, edge concolorous, wavy. <bold><italic>Stipe</italic></bold> 44–45 × 2–4 mm, central, cylindrical; apex to lower part Vinaceous-Drab (XLV5′′′′), Light Brownish Drab (XLV9′′′′b) to *Hair brown (XLVI17′′′′i), base Light Grayish Olive (XLVI21′′′′b), hollow, fragile; base swollen, sparse White (LIII) pubescent at base. <bold><italic>Odor</italic></bold> and <bold><italic>taste</italic></bold> faintly raphanoid.</p><p><bold><italic>Basidiospores</italic></bold> (40/2/2) (5.1)6.2–<bold><italic>7.4</italic></bold>–8.5(8.8) × (3.8)4.0–<bold><italic>4.6</italic></bold>–5.5(5.7) μm [Q = (1.52)1.55–1.84(1.89), Q<sub>m</sub> = <bold><italic>1.69</italic></bold> ± 0.10] [holotype (20/1/1) (6.8)7.2–<bold><italic>7.6</italic></bold>–8.3(8.5) × (3.8)4.1–<bold><italic>4.6</italic></bold>–4.8(5.0) μm [Q = 1.60–1.81, Q<sub>m</sub> = <bold><italic>1.70</italic></bold> ± 0.08], ellipsoid to narrowly ellipsoid, colourless, smooth (1000×), thin-walled, amyloid. <bold><italic>Basidia</italic></bold> clavate, 16–28 × 5–8 μm, hyaline, thin-walled, 4-spored, sterigmata 2–4 μm in length. <bold><italic>Cheilocystidia</italic></bold> utriform, clavate, 24–67 × 8–23 μm, thin-walled, smooth. <bold><italic>Pleurocystidia</italic></bold> absent. <bold><italic>Pileipellis</italic></bold> a cutis composed of cylindrical cells, 28–76 × 5–15 μm, smooth, thin-walled; terminal cells cylindrical, apex tapering, 33–75 μm in length, apex 2–9 μm, base 3–11 μm, thin-walled, hyaline. <bold><italic>Hypodermium</italic></bold> formed by fusiform to subglobose hyphae, 26–84 × 11–34 μm, thin-walled, hyaline. <bold><italic>Lamellar trama</italic></bold> subregular, dextrinoid. <bold><italic>Stipitipellis</italic></bold> a cutis composed of cylindrical hyphae, 6–16 μm in diam, smooth, thin-walled; projecting terminal cells cylindrical or fusiform, 31–73 × 4–9 μm, thin-walled, smooth, hyaline; <bold><italic>caulocystidia</italic></bold> absent. <bold><italic>Clamps</italic></bold> present in all tissues.</p></tp:treatment-sec><tp:treatment-sec sec-type="Habit and habitat" id="SECID0EGGBK"><title>Habit and habitat.</title><p>Scattered on the litter layers in <italic><tp:taxon-name><tp:taxon-name-part taxon-name-part-type="genus" reg="Fraxinus">Fraxinus</tp:taxon-name-part> <tp:taxon-name-part taxon-name-part-type="species" reg="mandschurica">mandschurica</tp:taxon-name-part></tp:taxon-name></italic> Rupr., <italic><tp:taxon-name><tp:taxon-name-part taxon-name-part-type="genus" reg="Pinus">Pinus</tp:taxon-name-part> <tp:taxon-name-part taxon-name-part-type="species" reg="koraiensis">koraiensis</tp:taxon-name-part></tp:taxon-name></italic>, and <italic><tp:taxon-name><tp:taxon-name-part taxon-name-part-type="genus" reg="Tilia">Tilia</tp:taxon-name-part> <tp:taxon-name-part taxon-name-part-type="species" reg="amurensis">amurensis</tp:taxon-name-part></tp:taxon-name></italic> Rupr. mixed forests during summer and autumn.</p></tp:treatment-sec><tp:treatment-sec sec-type="distribution" id="SECID0ENHBK"><title>Known distribution.</title><p>Heilongjiang Province, China.</p></tp:treatment-sec><tp:treatment-sec sec-type="material" id="SECID0ESHBK"><title>Additional material examined.</title><p>China • Heilongjiang Province, Hegang City, Taipinggou National Nature Reserve, <named-content xmlns:xlink="http://www.w3.org/1999/xlink" content-type="dwc:verbatimCoordinates" xlink:type="simple"><named-content content-type="geo-json" specific-use="{&#34;type&#34;:&#34;Point&#34;,&#34;coordinates&#34;:[131.101111,48.211944]}" id="NCID0E2HBK" xlink:type="simple">48°12'43"N, 130°66'04"E</named-content></named-content>, 3 September 2021, Zewei Liu, Qin Na, Shixin Wang, and Yupeng Ge leg., <italic>FFAAS3407</italic> (collection no. MY 0793).</p></tp:treatment-sec><tp:treatment-sec sec-type="notes" id="SECID0ECIBK"><title>Notes.</title><p><italic><tp:taxon-name><tp:taxon-name-part taxon-name-part-type="genus" reg="Mycena">Mycena</tp:taxon-name-part> <tp:taxon-name-part taxon-name-part-type="species" reg="polycystidiata">polycystidiata</tp:taxon-name-part></tp:taxon-name></italic> is the closest species to <italic><tp:taxon-name><tp:taxon-name-part taxon-name-part-type="genus" reg="Mycena">M.</tp:taxon-name-part> <tp:taxon-name-part taxon-name-part-type="species" reg="rubrofusca">rubrofusca</tp:taxon-name-part></tp:taxon-name></italic> because it has a light grayish-brown to brown pileus and stipe, and utriform cheilocystidia, but <italic><tp:taxon-name><tp:taxon-name-part taxon-name-part-type="genus" reg="Mycena">M.</tp:taxon-name-part> <tp:taxon-name-part taxon-name-part-type="species" reg="polycystidiata">polycystidiata</tp:taxon-name-part></tp:taxon-name></italic> has pleurocystidia and caulocystidia (<xref ref-type="bibr" rid="B33">Liu et al. 2022</xref>). <italic><tp:taxon-name><tp:taxon-name-part taxon-name-part-type="genus" reg="Mycena">Mycena</tp:taxon-name-part> <tp:taxon-name-part taxon-name-part-type="species" reg="pura">pura</tp:taxon-name-part></tp:taxon-name></italic>, a widely distributed species in the North temperate zone, differs from <italic><tp:taxon-name><tp:taxon-name-part taxon-name-part-type="genus" reg="Mycena">M.</tp:taxon-name-part> <tp:taxon-name-part taxon-name-part-type="species" reg="rubrofusca">rubrofusca</tp:taxon-name-part></tp:taxon-name></italic> by its fusiform, clavate, or subglobose cheilocystidia and pleurocystidia, and clavate or conical caulocystidia (<xref ref-type="bibr" rid="B35">Maas Geesteranus 1992a</xref>, <xref ref-type="bibr" rid="B36">1992b</xref>; <xref ref-type="bibr" rid="B46">Perry 2002</xref>; <xref ref-type="bibr" rid="B52">Robich 2003</xref>; <xref ref-type="bibr" rid="B57">Thormann et al. 2006</xref>; <xref ref-type="bibr" rid="B2">Aronsen and Læssøe 2016</xref>; <xref ref-type="bibr" rid="B39">Na 2019</xref>; <xref ref-type="bibr" rid="B43">Okon et al. 2022</xref>; <xref ref-type="bibr" rid="B31">Liu 2023</xref>). Due to the light gray-brown to light brown pileus, <italic><tp:taxon-name><tp:taxon-name-part taxon-name-part-type="genus" reg="Mycena">M.</tp:taxon-name-part> <tp:taxon-name-part taxon-name-part-type="species" reg="variispora">variispora</tp:taxon-name-part></tp:taxon-name></italic> Shun Liu &amp; Biao Zhu and <italic><tp:taxon-name><tp:taxon-name-part taxon-name-part-type="genus" reg="Mycena">M.</tp:taxon-name-part> <tp:taxon-name-part taxon-name-part-type="species" reg="subbrunnea">subbrunnea</tp:taxon-name-part></tp:taxon-name></italic> Shun Liu &amp; Biao Zhu are difficult to distinguish from <italic><tp:taxon-name><tp:taxon-name-part taxon-name-part-type="genus" reg="Mycena">M.</tp:taxon-name-part> <tp:taxon-name-part taxon-name-part-type="species" reg="rubrofusca">rubrofusca</tp:taxon-name-part></tp:taxon-name></italic>, but they can be distinguished by the occurrence in mixed forests of <italic><tp:taxon-name><tp:taxon-name-part taxon-name-part-type="genus" reg="Larix">Larix</tp:taxon-name-part> <tp:taxon-name-part taxon-name-part-type="species" reg="gmelinii">gmelinii</tp:taxon-name-part></tp:taxon-name></italic> and <italic><tp:taxon-name><tp:taxon-name-part taxon-name-part-type="genus" reg="Betula">Betula</tp:taxon-name-part> <tp:taxon-name-part taxon-name-part-type="species" reg="platyphylla">platyphylla</tp:taxon-name-part></tp:taxon-name></italic>, purple lamellae, and clavate, thick-walled cheilocystidia (<xref ref-type="bibr" rid="B34">Liu et al. 2024</xref>). <italic><tp:taxon-name><tp:taxon-name-part taxon-name-part-type="genus" reg="Mycena">Mycena</tp:taxon-name-part> <tp:taxon-name-part taxon-name-part-type="species" reg="pearsoniana">pearsoniana</tp:taxon-name-part></tp:taxon-name></italic> differs from <italic><tp:taxon-name><tp:taxon-name-part taxon-name-part-type="genus" reg="Mycena">M.</tp:taxon-name-part> <tp:taxon-name-part taxon-name-part-type="species" reg="rubrofusca">rubrofusca</tp:taxon-name-part></tp:taxon-name></italic> in having purple pileus and clavate or fusiform caulocystidia (<xref ref-type="bibr" rid="B56">Smith 1947</xref>; <xref ref-type="bibr" rid="B10">Dennis 1970</xref>; <xref ref-type="bibr" rid="B28">Kost 2002</xref>; <xref ref-type="bibr" rid="B21">Harder et al. 2012</xref>; <xref ref-type="bibr" rid="B2">Aronsen and Læssøe 2016</xref>; <xref ref-type="bibr" rid="B39">Na 2019</xref>; <xref ref-type="bibr" rid="B29">Kwon et al. 2020</xref>). <italic><tp:taxon-name><tp:taxon-name-part taxon-name-part-type="genus" reg="Mycena">Mycena</tp:taxon-name-part> <tp:taxon-name-part taxon-name-part-type="species" reg="rufobrunnea">rufobrunnea</tp:taxon-name-part></tp:taxon-name></italic> Z.W. Liu, Y.P. Ge &amp; Q. Na and <italic><tp:taxon-name><tp:taxon-name-part taxon-name-part-type="genus" reg="Mycena">M.</tp:taxon-name-part> <tp:taxon-name-part taxon-name-part-type="species" reg="vinacea">vinacea</tp:taxon-name-part></tp:taxon-name></italic> Cleland, which were reported from northeastern China and southern Australia, respectively, both resemble <italic><tp:taxon-name><tp:taxon-name-part taxon-name-part-type="genus" reg="Mycena">M.</tp:taxon-name-part> <tp:taxon-name-part taxon-name-part-type="species" reg="rubrofusca">rubrofusca</tp:taxon-name-part></tp:taxon-name></italic> in having utriform cheilocystidia (<xref ref-type="bibr" rid="B7">Cleland 1931</xref>; <xref ref-type="bibr" rid="B33">Liu et al. 2022</xref>). However, both of them also have clavate cheilocystidia; <italic><tp:taxon-name><tp:taxon-name-part taxon-name-part-type="genus" reg="Mycena">M.</tp:taxon-name-part> <tp:taxon-name-part taxon-name-part-type="species" reg="rufobrunnea">rufobrunnea</tp:taxon-name-part></tp:taxon-name></italic> is distinguished by a light brown to reddish-brown pileus, whereas <italic><tp:taxon-name><tp:taxon-name-part taxon-name-part-type="genus" reg="Mycena">M.</tp:taxon-name-part> <tp:taxon-name-part taxon-name-part-type="species" reg="vinacea">vinacea</tp:taxon-name-part></tp:taxon-name></italic> is characterized by cylindrical pleurocystidia and basidiospores (<xref ref-type="bibr" rid="B7">Cleland 1931</xref>; <xref ref-type="bibr" rid="B33">Liu et al. 2022</xref>).</p></tp:treatment-sec><ref-list><ref id="B33"><mixed-citation xmlns:xlink="http://www.w3.org/1999/xlink" xlink:type="simple"><person-group><name name-style="western"><surname>Liu</surname><given-names>ZW</given-names></name><name name-style="western"><surname>Ge</surname><given-names>YP</given-names></name><name name-style="western"><surname>Zeng</surname><given-names>H</given-names></name><name name-style="western"><surname>Cheng</surname><given-names>XH</given-names></name><name name-style="western"><surname>Na</surname><given-names>Q</given-names></name></person-group> (<year>2022</year>) <article-title>Four new species of <tp:taxon-name><tp:taxon-name-part taxon-name-part-type="genus">Mycena</tp:taxon-name-part> <tp:taxon-name-part taxon-name-part-type="infraspecific-rank">sect.</tp:taxon-name-part> <tp:taxon-name-part taxon-name-part-type="section">Calodontes</tp:taxon-name-part></tp:taxon-name> (<tp:taxon-name><tp:taxon-name-part taxon-name-part-type="order">Agaricales</tp:taxon-name-part></tp:taxon-name>, <tp:taxon-name><tp:taxon-name-part taxon-name-part-type="family">Mycenaceae</tp:taxon-name-part></tp:taxon-name>) from northeast China.</article-title><source>MycoKeys</source><volume>93</volume>: <fpage>23</fpage>–<lpage>56</lpage>. <ext-link xlink:href="10.3897/mycokeys.93.86580" ext-link-type="doi" xlink:type="simple">https://doi.org/10.3897/mycokeys.93.86580</ext-link></mixed-citation></ref><ref id="B35"><mixed-citation xmlns:xlink="http://www.w3.org/1999/xlink" xlink:type="simple"><person-group><name name-style="western"><surname>Maas Geesteranus</surname><given-names>RA</given-names></name></person-group> (<year>1992a</year>) Mycenas of the Northern Hemisphere I. Studies in Mycenas and other Papers; Koninklijke Nederlandse Akademie van Wetenschappen, Amsterdam, The Netherlands, 1–392.</mixed-citation></ref><ref id="B36"><mixed-citation xmlns:xlink="http://www.w3.org/1999/xlink" xlink:type="simple"><person-group><name name-style="western"><surname>Maas Geesteranus</surname><given-names>RA</given-names></name></person-group> (<year>1992b</year>) Mycenas of the Northern Hemisphere II. Studies in Mycenas and Other Papers; Koninklijke Nederlandse Akademie van Wetenschappen, Amsterdam, The Netherlands, 1–493.</mixed-citation></ref><ref id="B46"><mixed-citation xmlns:xlink="http://www.w3.org/1999/xlink" xlink:type="simple"><person-group><name name-style="western"><surname>Perry</surname><given-names>BA</given-names></name></person-group> (<year>2002</year>) A Taxonomic Investigation of <italic><tp:taxon-name><tp:taxon-name-part taxon-name-part-type="genus">Mycena</tp:taxon-name-part></tp:taxon-name></italic> in California. San Francisco State University, San Francisco, 1–157.</mixed-citation></ref><ref id="B52"><mixed-citation xmlns:xlink="http://www.w3.org/1999/xlink" xlink:type="simple"><person-group><name name-style="western"><surname>Robich</surname><given-names>G</given-names></name></person-group> (<year>2003</year>) <italic><tp:taxon-name><tp:taxon-name-part taxon-name-part-type="genus">Mycena</tp:taxon-name-part></tp:taxon-name></italic> d’Europa. Associazione Micologica Bresadola, Trento, 1–728.</mixed-citation></ref><ref id="B57"><mixed-citation xmlns:xlink="http://www.w3.org/1999/xlink" xlink:type="simple"><person-group><name name-style="western"><surname>Thormann</surname><given-names>MN</given-names></name><name name-style="western"><surname>Osis</surname><given-names>M</given-names></name><name name-style="western"><surname>Richards</surname><given-names>B</given-names></name></person-group> (<year>2006</year>) North American Mycological Association-Edmonton Mycological Society Foray report. Edmonton Mycological Society, Alberta, 1–45.</mixed-citation></ref><ref id="B2"><mixed-citation xmlns:xlink="http://www.w3.org/1999/xlink" xlink:type="simple"><person-group><name name-style="western"><surname>Aronsen</surname><given-names>A</given-names></name><name name-style="western"><surname>Læssøe</surname><given-names>T</given-names></name></person-group> (<year>2016</year>) The Genus <italic><tp:taxon-name><tp:taxon-name-part taxon-name-part-type="genus">Mycena</tp:taxon-name-part></tp:taxon-name></italic> s.l. <tp:taxon-name><tp:taxon-name-part taxon-name-part-type="kingdom">Fungi</tp:taxon-name-part></tp:taxon-name> of Northern Europe Vol. 5. Gylling: Narayana Press, 1–373.</mixed-citation></ref><ref id="B39"><mixed-citation xmlns:xlink="http://www.w3.org/1999/xlink" xlink:type="simple"><person-group><name name-style="western"><surname>Na</surname><given-names>Q</given-names></name></person-group> (<year>2019</year>) Taxonomy and Molecular Phylogeny of <italic><tp:taxon-name><tp:taxon-name-part taxon-name-part-type="genus">Mycena</tp:taxon-name-part></tp:taxon-name></italic> in China. PhD Thesis, Jilin Agriculture University, Jilin, China, 1–232. <ext-link xlink:href="10.27163/d.cnki.gjlnu.2019.000016" ext-link-type="doi" xlink:type="simple">https://doi.org/10.27163/d.cnki.gjlnu.2019.000016</ext-link></mixed-citation></ref><ref id="B43"><mixed-citation xmlns:xlink="http://www.w3.org/1999/xlink" xlink:type="simple"><person-group><name name-style="western"><surname>Okon</surname><given-names>O</given-names></name><name name-style="western"><surname>Okon</surname><given-names>JE</given-names></name><name name-style="western"><surname>Antia</surname><given-names>U</given-names></name><name name-style="western"><surname>Sunday</surname><given-names>S</given-names></name><name name-style="western"><surname>Udoh</surname><given-names>LI</given-names></name><name name-style="western"><surname>Usen</surname><given-names>EN</given-names></name><name name-style="western"><surname>Ibanga</surname><given-names>IA</given-names></name></person-group> (<year>2022</year>) <article-title>Species richness, morphological features and inventory of wild macrofungi found in Akwa Ibom State, Nigeria.</article-title><source>European Journal of Biology and Biotechnology</source><volume>3</volume>(<issue>4</issue>): <fpage>38</fpage>–<lpage>44</lpage>. <ext-link xlink:href="10.24018/ejbio.2022.3.4.390" ext-link-type="doi" xlink:type="simple">https://doi.org/10.24018/ejbio.2022.3.4.390</ext-link></mixed-citation></ref><ref id="B31"><mixed-citation xmlns:xlink="http://www.w3.org/1999/xlink" xlink:type="simple"><person-group><name name-style="western"><surname>Liu</surname><given-names>ZW</given-names></name></person-group> (<year>2023</year>) Taxonomic studies in keygroups of <italic><tp:taxon-name><tp:taxon-name-part taxon-name-part-type="genus">Mycena</tp:taxon-name-part></tp:taxon-name></italic> (Pers.) Roussel. Master’s thesis. Ludong University, Shandong, China, 1–175.</mixed-citation></ref><ref id="B34"><mixed-citation xmlns:xlink="http://www.w3.org/1999/xlink" xlink:type="simple"><person-group><name name-style="western"><surname>Liu</surname><given-names>S</given-names></name><name name-style="western"><surname>Cui</surname><given-names>BK</given-names></name><name name-style="western"><surname>Zhu</surname><given-names>B</given-names></name></person-group> (<year>2024</year>) <article-title>Morphological characters and molecular data reveal ten new forest macrofungi species from Hebei Province, North China.</article-title><source>Mycology</source><volume>16</volume>(<issue>2</issue>): <fpage>690</fpage>–<lpage>737</lpage>. <ext-link xlink:href="10.1080/21501203.2024.2390967" ext-link-type="doi" xlink:type="simple">https://doi.org/10.1080/21501203.2024.2390967</ext-link></mixed-citation></ref><ref id="B56"><mixed-citation xmlns:xlink="http://www.w3.org/1999/xlink" xlink:type="simple"><person-group><name name-style="western"><surname>Smith</surname><given-names>AH</given-names></name></person-group> (<year>1947</year>) North American species of <italic><tp:taxon-name><tp:taxon-name-part taxon-name-part-type="genus">Mycena</tp:taxon-name-part></tp:taxon-name></italic>. Ann Arbor: University of Michigan Press, 185–225. <ext-link xlink:href="https://name.umdl.umich.edu/AGK0806.0001.001" ext-link-type="uri" xlink:type="simple">https://name.umdl.umich.edu/AGK0806.0001.001</ext-link></mixed-citation></ref><ref id="B10"><mixed-citation xmlns:xlink="http://www.w3.org/1999/xlink" xlink:type="simple"><person-group><name name-style="western"><surname>Dennis</surname><given-names>RWG</given-names></name></person-group> (<year>1970</year>) Fungus flora of Venezuela and adjacent countries. London: Her Majesty’s Stationery Office, 1–531.</mixed-citation></ref><ref id="B28"><mixed-citation xmlns:xlink="http://www.w3.org/1999/xlink" xlink:type="simple"><person-group><name name-style="western"><surname>Kost</surname><given-names>G</given-names></name></person-group> (<year>2002</year>) <article-title>Contributions to tropical fungi I. Ecology and distribution of fungi of Kenya (East Africa).</article-title><source>Feddes Repertorium</source><volume>113</volume>(<issue>1–2</issue>): <fpage>132</fpage>–<lpage>151</lpage>. <ext-link xlink:href="10.1002/1522-239X(200205)113:1/2%3C132::AID-FEDR132%3E3.0.CO;2-9" ext-link-type="doi" xlink:type="simple">https://doi.org/10.1002/1522-239X(200205)113:1/2%3C132::AID-FEDR132%3E3.0.CO;2-9</ext-link></mixed-citation></ref><ref id="B21"><mixed-citation xmlns:xlink="http://www.w3.org/1999/xlink" xlink:type="simple"><person-group><name name-style="western"><surname>Harder</surname><given-names>CB</given-names></name><name name-style="western"><surname>Lodge</surname><given-names>DJ</given-names></name><name name-style="western"><surname>Petersen</surname><given-names>RH</given-names></name><name name-style="western"><surname>Hughes</surname><given-names>KW</given-names></name><name name-style="western"><surname>Blanco</surname><given-names>JC</given-names></name><name name-style="western"><surname>Frøslev</surname><given-names>TG</given-names></name><name name-style="western"><surname>Læssøe</surname><given-names>T</given-names></name></person-group> (<year>2012</year>) <article-title>Amyloidity is not diagnostic for species in the <italic><tp:taxon-name><tp:taxon-name-part taxon-name-part-type="genus">Mycena</tp:taxon-name-part> <tp:taxon-name-part taxon-name-part-type="species">pearsoniana</tp:taxon-name-part></tp:taxon-name></italic> complex (<tp:taxon-name><tp:taxon-name-part taxon-name-part-type="genus">Mycena</tp:taxon-name-part> <tp:taxon-name-part taxon-name-part-type="infraspecific-rank">section</tp:taxon-name-part> <tp:taxon-name-part taxon-name-part-type="section">Calodontes</tp:taxon-name-part></tp:taxon-name>).</article-title><source>Mycological Progress</source><volume>11</volume>(<issue>3</issue>): <fpage>725</fpage>–<lpage>732</lpage>. <ext-link xlink:href="10.1007/s11557-011-0782-x" ext-link-type="doi" xlink:type="simple">https://doi.org/10.1007/s11557-011-0782-x</ext-link></mixed-citation></ref><ref id="B29"><mixed-citation xmlns:xlink="http://www.w3.org/1999/xlink" xlink:type="simple"><person-group><name name-style="western"><surname>Kwon</surname><given-names>SL</given-names></name><name name-style="western"><surname>Jang</surname><given-names>S</given-names></name><name name-style="western"><surname>Kim</surname><given-names>C</given-names></name><name name-style="western"><surname>Lim</surname><given-names>YW</given-names></name><name name-style="western"><surname>Kim</surname><given-names>JJ</given-names></name></person-group> (<year>2020</year>) <article-title>Note of Five Unrecorded Mushrooms Including Three Rare Species on Mount Juwang in Korea.</article-title><source>Mycobiology</source><volume>48</volume>(<issue>3</issue>): <fpage>157</fpage>–<lpage>168</lpage>. <ext-link xlink:href="10.1080/12298093.2020.1759348" ext-link-type="doi" xlink:type="simple">https://doi.org/10.1080/12298093.2020.1759348</ext-link></mixed-citation></ref><ref id="B7"><mixed-citation xmlns:xlink="http://www.w3.org/1999/xlink" xlink:type="simple"><person-group><name name-style="western"><surname>Cleland</surname><given-names>JB</given-names></name></person-group> (<year>1931</year>) <article-title>Australian <tp:taxon-name><tp:taxon-name-part taxon-name-part-type="kingdom">Fungi</tp:taxon-name-part></tp:taxon-name>. notes and descriptions. No.8.</article-title><source>Transactions and Proceedings of the Royal Society of South Australia (Incorporated)</source><volume>55</volume>: <fpage>152</fpage>–<lpage>160</lpage>.</mixed-citation></ref></ref-list></tp:taxon-treatment>
