# Supplementary material for: ﻿Three new species of Mycena sect. Calodontes (Mycenaceae, Agaricales) from Northeastern China
Source: MycoKeys. 2025 Nov 14;125:51–79. doi: 10.3897/mycokeys.125.169722 (PMC12639357; doi:10.3897/mycokeys.125.169722)
Supplement: Supplementary material 1 — Fasta of Phylogentic tree [file mycokeys-125-051-s001.fas]

>10315dura
atta-tttat-ctatctcttgtgcaccttttgtagtctt---tg-aagcg-tttcgc---agtc-aatgcgg--ttttgggacctgg---gctttgctgtccttt-tccctg-tttgcttcaaaggctatg-tttt-ta-tacacacta--ttaaagtcacagaatgt-ctct--tattgac-------tttcgagtcagt-aaatctatacaactttcagcaacggatctcttggctctcccatcgatgaagaacgcagcgaaatgcgataagtaatgtgaattgcagaattcagtgaatcatcgaatctttgaacgcaccttgcgccctttggtattccgaagggcatgcctgtttgagtgtc-attaaattctcaaccttgcaagc-----tt----g-c-ttgcgaggcttggat-gtgaggg-tatttgctggcttcc--ttcattt--ggatggtctgctccctttaaatttattagtggaa-tcctttgtggatgg--tcacttggtgtgataattatctacgccgcctgactatgaaacaagacttgtggg-aacccgcttataaccg------tctc--tc-gag-----actt--atc-ttgacaatttgaCGGATCCCAATTTCGCGGACAAGATTCGCCACATCCGCGACCCCAAGCGTCGCATgccttcactc-ttggtgtgcgccagcttatcgttgcggtcaacaagatggacacgaccaagtggagtgaggaccgtttcaacgaaatcatcaaggagacatccactttcattaagaaggtcggctacaaccccaaagctatttctttcgtccctatttctggctggcacggtgacaacatgcttgaggagtccacgaacatgccctggttcaagggctggaccaaggagaccaaagccggtgtcgtcaagggcaagactcttcttgaagccatcgatgctattgagcccccggttcggcctgtggacGGGGGCTCTCTCCACATCGTGGTGAACCCCAAGCCCGCACCTCGTCAGTTTCTCGACAATCGAGGCGTTCCGCTACCCATGGTCTTGTCGGCGCGCGTTTTCGGTCGCTTGATCGCCGCGTCGACAGCCTGGTGCTGGCCGGACACGAGGTTGTGTGGTGAAATGGGGGGCCGAACGAGGAGTGCGAAAAATTTGCACGCAGCACCTTGTGTGCTTCTTGCTATGGGTTTCAGCCGACCGTTCTCTGCTGTAACGCAGCGTGAGCAATGTGTCTGG-CCCCCACTGTCGCTCGATGTTTA---CTCCTCCTCTTGTTGCTCCCTGTGGA-TTTT-----TTCGTCGAATGTAGAAACACATGCTGACGTTTTCAT--CCCCATATACTT----GATACTCGTAAAACGCGTCCTTAATTTCATGTATGTAAGTgttcg--gtgcat--tataa-g--cc-ccaacgaataa-tctgat-----cacacctgttcacaggtatgaagttcagatttgtatt--tttaccga-cccaacttatg-tttgcg--cag
>CBH097rosea
attattttat-ctatctcttgtgcaccttttgtagtctt---tg-aagtg--ttcgc---agtc-aatgcgg--ttttgggtcttgg---gctttgctgcccttt-tccctg-tttgcttcaaaggctatg-tttt-ta-tatacacta--ttaaagtcacagaatgt-ctct--tattgac-------ttccgagtcggt-aaatctatacaactttcagcaacggatctcttggctctcccatcgatgaagaacgcagcgaaatgcgataagtaatgtgaattgcagaattcagtgaatcatcgaatctttgaacgcaccttgcgccctttggtattccgaagggcatgcctgtttgagtgtc-attaaattctcaaccttgcaagc---tttt----g-c-ttgtgaggcttggat-gtgaggg-tttttgctggcttcc--ttcattt--ggatggtctgctccctttaaatttattagtggga-tcctttgtggatgg--tcacttggtgtgataattatctacgccgcctgactctgatacaagacttgtggg-aacccgcttataaccg------tctc-ttcagagagacaactt--ata-ttgacaatttgaCGGATCCCAATTTCGCGGACAAGATTCGCCACATCCGCGACCCCAAGCGTCGCATgccttcactc-tcggtgtgcgccagcttatcgttgcggtcaacaagatggacacgaccaagtggagtgaggaccgtttcaacgaaatcgtcaaggagacgtcgactttcattaagaaggtcggctacaaccccaaatctatttgtttcgtccctatttctggctggcacggtgacaacatgcttgaggagtctacgaacatgccctggttcaagggctggaccaaggagaccaaaggtggtgtcgtcaagggcaagactctgcttgaagctatcgatgctattgagtccccgacccggcctacggacGGGGGCTCTCTCCACATCGTGGTGAACCCCAAGCCCGCACCTCGTCAGTTTCTCGACAATCGAGGCGTTCCGCTACCCATGGTCTTGTCGGCGCGCGTTTTCGGTCGCTTGATCGCCGCGTCGACAGCCTGGTGTTGGCCGGACACGAGGTTGTGTGGTGAAATGGGGGGCCGAACGAGGAGTGCGAAAAATTTGCACGCAGCACCTTGTGTGCTTCTTGCTATGGGTTTCAGCCGACCGTTCTCTGCTGTAACGCAGCGTGAGCAATGTGTCTGG-CCCCCACTGTCGCTCCATGTTTA---CTCCTCCTCTTGTTGCTCCCTGTGGA-TTTT-----TTCGTCGAATGTAGAAACACATGCTGACGTTTTCAT--CCCCATATACTT----GATATTCGTAAAACCCGTCCTTAATTTCATGTATGTAAGTgttcg--gtacat--tataa-a--cc-ctaacgaataattttgat-----gacacctgtttacaggtatgaagttcaga-ttgtatt--tctaccgaacccaacttatg-tttgcg--cag
>CBH383rosea
attattttat-ctatctcttgtgcaccttttgtagtctt---tg-aagtg--ttcgc---agtc-aatgcgg--ttttgggtcttgg---gctttgctgcccttt-tccctg-tttgcttcaaaggctatg-tttt-ta-tatacacta--ttaaagtcacagaatgt-ctct--tattgac-------ttccgagtcggt-aaatctatacaactttcagcaacggatctcttggctctcccatcgatgaagaacgcagcgaaatgcgataagtaatgtgaattgcagaattcagtgaatcatcgaatctttgaacgcaccttgcgccctttggtattccgaagggcatgcctgtttgagtgtc-attaaattctcaaccttgcaagc---tttt----g-c-ttgtgaggcttggat-gtgaggg-tttttgctggcttcc--ttcattt--ggatggtctgctccctttaaatttattagtggga-tcctttgtggatgg--tcacttggtgtgataattatctacgccgcctgactctgatacaagacttgtggg-aacccgcttataaccg------tctc-ttcagagagacaactt--ata-ttgacaatttgaCGGATCCCAATTTCGCGGACAAGATTCGCCACATCCGCGACCCCAAGCGTCGCATgccttcactc-tcggtgtgcgccarcttatcgttgcggtcaacaagatggacacgaccaagtggagtgaggaccgtttcaacgaaatcgtcaaggagacgtcgactttcattaagaaggtcggctacaaccccaaatctatttgtttcgtccctatttctggctggcacggtgacaacatgcttgaggagtctacgaacatgccctggttcaagggctggaccaaggagaccaaaggtggtgtcgtcaagggcaagactctgcttgaagctatcgatgctattgagtccccgacccggcctacggacGGGGGCTCTCTCCACATCGTGGTGAACCCCAAGCCCGCACCTCGTCAGTTTCTCGACAATCGAGGCGTTCCGCTACCCATGGTCTTGTCGGCGCGCGTTTTCGGTCGCTTGATCGCCGCGTCGACAGCCTGGTGTTGGCCGGACACGAGGTTGTGTGGTGAAATGGGGGGCCGAACGAGGAGTGCGAAAAATTTGCACGCAGCACCTTGTGTGCTTCTTGCTATGGGTTTCAGCCGACCGTTCTCTGCTGTAACGCAGCGTGAGCAATGTGTCTGG-CCCCCACTGTCGCTCCATGTTTA---CTCCTCCTCTTGTTGCTCCCTGTGGA-TTTT-----TTCGTCGAATGTAGAAACACATGCTGACGTTTTCAT--CCCCATATACTT----GATATTCGTAAAACCCGTCCTTAATTTCATGTATGTAAGTgttcg--gtacat--tataa-a--cc-ctaacgaataattttgat-----gacacctgtttacaggtatgaagttcaga-ttgtatt--tctaccgaacccaacttatg-tttgcg--cag
>UP2rosea
attattttat-ctatctcttgtgcaccttttgtagtctt---tg-aagtg--ttcgc---agtc-aatgcgg--ttttgggtcttgg---gctttgctgcccttt-tccctg-tttgcttcaaaggctatg-tttt-ta-tatacacta--ttaaagtcacagaatgt-ctct--tattgac-------ttccgagtcggt-aaatctatacaactttcagcaacggatctcttggctctcccatcgatgaagaacgcagcgaaatgcgataagtaatgtgaattgcagaattcagtgaatcatcgaatctttgaacgcaccttgcgccctttggtattccgaagggcatgcctgtttgagtgtc-attaaattctcaaccttgcaagc---tttt----g-c-ttgtgaggcttggat-gtgaggg-tttttgctggcttcc--ttcattt--ggatggtctgctccctttaaatttattagtggga-tcctttgtggatgg--tcacttggtgtgataattatctacgccgcctgactctgatacaagacttgtggg-aacccgcttataaccg------tctc-ttcagagagacaactt--ata-ttgacaatttga----------------------------------------------------------------------------------------------------------------------------------------------------------------------------------------------------------------------------------------------------------------------------------------------------------------------------------------------------------------------------------------------------------------------------------------------------------------------------------------------------------------------------------------------------------------------------------------------------------------------------------------------------------------------------------------------------------------------------------------------------------------------------------------------------------------------------------------------------------------------------------------------------------------------------------------------------
>TL12409rosea
attattttat-ctatctcttgtgcaccttttgtagtctt---tg-aagtg--ttcgc---agtc-aatgcgg--ttttgggtcttgg---gctttgctgcccttt-tccctg-tttgcttcaaaggctatg-tttt-ta-tatacacta--ttaaagtcacagaatgt-ctct--tattgac-------ttccgagtcggt-aaatctatacaactttcagcaacggatctcttggctctcccatcgatgaagaacgcagcgaaatgcgataagtaatgtgaattgcagaattcagtgaatcatcgaatctttgaacgcaccttgcgccctttggtattccgaagggcatgcctgtttgagtgtc-attaaattctcaaccttgcaagc---tttt----g-c-ttgtgaggcttggat-gtgaggg-tttttgctggcttcc--ttcattt--ggatggtctgctccctttaaatttattagtggga-tcctttgtggatgg--tcacttggtgtgataattatctacgccgcctgactctgatacaagacttgtggg-aacccgcttrtaaccg------tctc-ttcagagagacaactt--ata-ttgacaatttgaCGGATCCCAATTTCGCGGACAAGATTCGCCACATCCGCGACCCCAAGCGTCGCATgccttcactc-tcggtgtgcgccwrcttatcgttgcggtcaacaagatggacacgaccaagtggagtgaggaccgtttcaacgaaatcgtcaaggagacgtcgactttcattaagaaggtcggctacaaccccaaatctatttgtttcgtccctatttctggctggcacggtgacaacatgcttgaggagtctacgaacatgccctggttcaagggctggaccaaggagaccaaaggtggtgtcgtcaagggcaagactctgcttgaagctatcgatgctattgagtccccgacccggcctacggacGGGGGCTCTCTCCACATCGTGGTGAACCCCAAGCCCGCACCTCGTCAGTTTCTCGACAATCGAGGCGTTCCGCTACCCATGGTCTTGTCGGCGCGCGTTTTCGGTCGCTTGATCGCCGCGTCGACAGCCTGGTGTTGGCCGGACACGAGGTTGTGTGGTGAAATGGGGGGCCGAACGAGGAGTGCGAAAAATTTGCACGCAGCACCTTGTGTGCTTCTTGCTATGGGTTTCAGCCGACCGTTCTCTGCTGTAACGCAGCGTGAGCAATGTGTCTGG-CCCCCACTGTCGCTCCATGTTTA---CTCCTCCTCTTGTTGCTCCCTGTGGA-TTTT-----TTCGTCGAATGTAGAAACACATGCTGACGTTTTCAT--CCCCATATACTT----GATATTCGTAAAACCCGTCCTTAATTTCATGTATGTAAGTgttcg--gtacat--tataa-a--cc-ctaacgaataattttgat-----gacacctgtttacaggtatgaagttcaga-ttgtatt--tctaccgaacccaacttatg-tttgcg--cag
>CBH409rosea
attattttat-ctatctcttgtgcaccttttgtagtctt---tg-aagtg--ttcgc---agtc-aatgcgg--ttttgggtcttgg---gctttgctgcccttt-tccctg-tttgcttcaaaggctatg-tttt-ta-tacacacta--ttaaagtcacagaatgt-ctct--tattgac-------ttccgagtcagt-aaatctatacaactttcagcaacggatctcttggctctcccatcgatgaagaacgcagcgaaatgcgataagtaatgtgaattgcagaattcagtgaatcatcgaatctttgaacgcaccttgcgccctttggtattccgaagggcatgcctgtttgagtgtc-attaaattctcaaccttgcaagc---tttt----g-c-ttgtgaggcttggat-gtgaggg-tttttgctggcttcc--ttcattt--ggatggtctgctccctttaaatttattagtggga-tcctttgtggatgg--tcacttggtgtgataattatctacgccgcctgactctgatacaagacttgtggg-aacccgcttataaccg------tctc-ttcagagagacaactt--ata-ttgacaatttgaCGGATCCCAATTTCGCGGACAAGATTCGCCACATCCGCGACCCCAAGCGTCGCATgccttcactc-tcggtgtgcgccwrcttatcgttgcggtcaacaagatggacacgaccaagtggagtgaggaccgtttcaacgaaatcgtcaaggagacgtcgactttcattaagaaggtcggctacaaccccaaatctatttgtttcgtccctatttctggctggcacggtgacaacatgcttgaggagtctacgaacatgccctggttcaagggctggaccaaggagaccaaaggtggtgtcgtcaagggcaagactctgcttgaagctatcgatgctattgagtccccgacccggcctacggacGGGGGCTCTCTCCACATCGTGGTGAACCCCAAGCCCGCACCTCGTCAGTTTCTCGACAATCGAGGCGTTCCGCTACCCATGGTCTTGTCGGCGCGCGTTTTCGGTCGCTTGATCGCCGCGTCGACAGCCTGGTGTTGGCCGGACACGAGGTTGTGTGGTGAAATGGGGGGCCGAACGAGGAGTGCGAAAAATTTGCACGCAGCACCTTGTGTGCTTCTTGCTATGGGTTTCAGCCGACCGTTCTCTGCTGTAACGCAGCGTGAGCAATGTGTCTGG-CCCCCACTGTCGCTCCATGTTTA---CTCCTCCTCTTGTTGCTCCCTGTGGA-TTTT-----TTCGTCGAATGTAGAAACACATGCTGACGTTTTCAT--CCCCATATACTT----GATATTCGTAAAACCCGTCCTTAATTTCATGTATGTAAGTgttcg--gtacat--tataa-a--cc-ctaacgaataattttgat-----gacacctgtttacaggtatgaagttcaga-ttgtatt--tctaccgaacccaacttatg-tttgcg--cag
>TL12393rosea
attattttat-ctatctcttgtgcaccttttgtagtctt---tg-aagtg--ttcgc---agtc-aatgcgg--ttttgggtcttgg---gctttgctgcccttt-tccctg-tttgcttcaaaggctatg-tttt-ta-tacacacta--ttaaagtcacagaatgt-ctct--tattgac-------ttccgagtcagt-aaatctatacaactttcagcaacggatctcttggctctcccatcgatgaagaacgcagcgaaatgcgataagtaatgtgaattgcagaattcagtgaatcatcgaatctttgaacgcaccttgcgccctttggtattccgaagggcatgcctgtttgagtgtc-attaaattctcaaccttgcaagc---tttt----g-c-ttgtgaggcttggat-gtgaggg-tttttgctggcttcc--ttcattt--ggatggtctgctccctttaaatttattagtggga-tcctttgtggatgg--tcacttggtgtgataattatctacgccgcctgactctgatacaagacttgtggg-aacccgcttataaccg------tctc-ttcagagagacaactt--ata-ttgacaatttgaCGGATCCCAATTTCGCGGACAAGATTCGCCACATCCGCGACCCCAAGCGTCGCATgccttcactc-tcggtgtgcgccagcttatcgttgcggtcaacaagatggacacgaccaagtggagtgaggaccgtttcaacgaaatcgtcaaggagacgtcgactttcattaagaaggtcggctacaaccccaaatctatttgtttcgtccctatttctggctggcacggtgacaacatgcttgaggagtctacgaacatgccctggttcaagggctggaccaaggagaccaaaggtggtgtcgtcaagggcaagactctgcttgaagctatcgatgctattgagtccccgacccggcctacggacGGGGGCTCTCTCCACATCGTGGTGAACCCCAAGCCCGCACCTCGTCAGTTTCTCGACAATCGAGGCGTTCCGCTACCCATGGTCTTGTCGGCGCGCGTTTTCGGTCGCTTGATCGCCGCGTCGACAGCCTGGTGTTGGCCGGACACGAGGTTGTGTGGTGAAATGGGGGGCCGAACGAGGAGTGCGAAAAATTTGCACGCAGCACCTTGTGTGCTTCTTGCTATGGGTTTCAGCCGACCGTTCTCTGCTGTAACGCAGCGTGAGCAATGTGTCTGG-CCCCCACTGTCGCTCCATGTTTA---CTCCTCCTCTTGTTGCTCCCTGTGGA-TTTT-----TTCGTCGAATGTAGAAACACATGCTGACGTTTTCAT--CCCCATATACTT----GATATTCGTAAAACCCGTCCTTAATTTCATGTATGTAAGTgttcg--gtacat--tataa-a--cc-ctaacgaataattttgat-----gacacctgtttacaggtatgaagttcaga-ttgtatt--tctaccgaacccaacttatg-tttgcg--cag
>ACL092sinar
atta-tttat-ctatctcttgtgcaccttttgtagtctt---tg-aagtg--ttcgc---agtc-aatgcgg--ttttggggcttgg---gctcttttgctctct-tccctg-tttgcttcaaaggctatg-tttt-ta-tacacacta--ttgaagttacagaatgtcctct--tattgac-------tttcgagtcagt-aaatctatacaactttcagcaacggatctcttggctctcccatcgatgaagaacgcagcgaaatgcgataagtaatgtgaattgcagaattcagtgaatcatcgaatctttgaacgcaccttgcgccctttggtattccgaagggcatgcctgtttgagtgtc-attaaattctcaaccttgcaagc-----tt----g-c-ttgcgaggcttggat-gtgaggg-tttttgctggcttcc--ttcagtt--ggatggtctgctcccttcaaatttattagtggga-tcctttgtggatgg--tcacttggtgtgataattatctacgccgcctgactctgacacaagacttgtggg-aacctgcttataaccg------tctc-ttcgagagacaagctt--acctttgacaatttga----------------------------------------------------------------------------------------------------------------------------------------------------------------------------------------------------------------------------------------------------------------------------------------------------------------------------------------------------------------------------------------------------------------------------------------------------------------------------------------------------------------------------------------------------------------------------------------------------------------------------------------------------------------------------------------------------------------------------------------------------------------------------------------------------------------------------------------------------------------------------------------------------------------------------------------------------
>ACL135sinar
atta-tttat-ctatctcttgtgcaccttttgtagtctt---tg-aagtg--ttcgc---agtc-aatgcgg--ttttggggcttgg---gctcttttgctctct-tccctg-tttgcttcaaaggctatg-tttt-ta-tacacacta--ttgaagttacagaatgtcctct--tattgac-------tttcgagtcagt-aaatctatacaactttcagcaacggatctcttggctctcccatcgatgaagaacgcagcgaaatgcgataagtaatgtgaattgcagaattcagtgaatcatcgaatctttgaacgcaccttgcgccctttggtattccgaagggcatgcctgtttgagtgtc-attaaattctcaaccttgcaagc-----tt----g-c-ttgcgaggcttggat-gtgaggg-tttttgctggcttcc--ttcagtt--ggatggtctgctcccttcaaatttattagtggga-tcctttgtggatgg--tcacttggtgtgataattatctacgccgcctgactctgacacaagacttgtggg-aacctgcttataaccg------tctc-ttcgagagacaagctt--acctttgacaatttga----------------------------------------------------------------------------------------------------------------------------------------------------------------------------------------------------------------------------------------------------------------------------------------------------------------------------------------------------------------------------------------------------------------------------------------------------------------------------------------------------------------------------------------------------------------------------------------------------------------------------------------------------------------------------------------------------------------------------------------------------------------------------------------------------------------------------------------------------------------------------------------------------------------------------------------------------
>ACL307sinarvartangkaisinar
atta-tttat-ctatctcttgtgcaccttttgtagtctt---tg-aagtg--ttcgc---agtcaaatgcgg--ttttggggcttgg---gctcttttgctctct-tccctg-tttgcttcaaaggctatg-tttt-ta-tacacacta--ttgaagttacagaatgtcctct--tattgac-------tttcgagtcagt-aaatctatacaactttcagcaacggatctcttggctctcccatcgatgaagaacgcagcgaaatgcgataagtaatgtgaattgcagaattcagtgaatcatcgaatctttgaacgcaccttgcgccctttggtattccgaagggcatgcctgtttgagtgtc-attaaattctcaaccttgcaagc-----tt----g-c-ttgcgaggcttggat-gtgaggg-tttttgctggcttcc--ttcagtt--ggatggtctgctcccttcaaatttattagtggga-tcctttgtggatgg--tcacttggtgtgataattatctacgccgcctgactctgacacaagacttgtggg-aacctgcttataaccg------tctc-ttcgagagacaagctt--acctttgacaatttga----------------------------------------------------------------------------------------------------------------------------------------------------------------------------------------------------------------------------------------------------------------------------------------------------------------------------------------------------------------------------------------------------------------------------------------------------------------------------------------------------------------------------------------------------------------------------------------------------------------------------------------------------------------------------------------------------------------------------------------------------------------------------------------------------------------------------------------------------------------------------------------------------------------------------------------------------
>BAP132pura
atta-tttat-ctatctcttgtgcaccttttgtagtctt---tg-gagtg--ttcgc---agtc-aatgcgg--ttttggggcttgg---gctt---tgcccttt-tccctg-tttgcttcaaaggctatg-tttt-ta-tacacacta--ttgaagttacagaatgt-ctct--tattgac-------tttcgagtcagt-aaatctatacaactttcagcaacggatctcttggctctcccatcgatgaagaacgcagcgaaatgcgataagtaatgtgaattgcagaattcagtgaatcatcgaatctttgaacgcaccttgcgccctttggtattccgaagggcatgcctgtttgagtgtc-attaaattctcaaccttgcaagc-----tt----g-c-ttgcgaggcttggat-gtgaggg-tttttgctggcttcc-tttcagtt--ggatggtctgctccctttaaattcattagtggga-tcctttgtggatgg--tcacttggtgtgataattatctacgccgcctgactctgaaacaagacttgtggg-aacctgcttataaccg------tctctttcaagagacaagctt--atc-ttgacaatttgaCGGATCCCAATTTCGCGGACAAGATTCGCCACATCCGCGACCCCAAGCGTCGCAT---------------tgtgcgccagcttatcgttgcggtcaacaagatggacacgaccaagtggagcgaagaccgtttcaacgaaatcgttaaggagacgtccactttcattaagaaggtcggctacaaccccaaatctatttctttcgtccctatctctggctggcacggtgacaacatgcttgaggagtccacgaacatgccctggttcaagggctggaccaaggagaccaaaggtggtgtcgtcaagggcaagactcttcttgaagctatcgatgctatcgagcccccggtccggcctgtggacGGGGGCTCTCTCCACATCGTGGTGAACCCCAAGCCCGCACCTCGTCAGTTTCTCGAGAATCGAGGCGTTCCGCTACCCATGGTCTTGTCGGCGCGCGTTTTCGGTCGCTTGATCGCCGCGTCGACAGCCTGGTGCTGGCCGGACACGAGGTTGTGTGGTGAAATGGGGGGCCGAACGAGGAGTGCGAAAAATTTGCACGCAGCACCTTGTGTGCTTCTTGCTATGGGTTTCAGCCGACCTTTCTCTGCTGTAACGCAGCGTGAGCAATGTGTCTGG-CCCCCACTGTCGCTCAATGTTTA---CTCCTCCTCTTGTTGCTCCCTGTGGA-TTTT-----TTCGTCGAATGTAGAAACACATGCTGACGTTTTCAT--CCCCATATACTT----GATACCCGTAAAACGCGTCCTTAATTTCATGTATGTAAGTgttcg--gtgcat--tataa-g--cc-ccaacgaataattttgat-----gacacctattcacaggtatgaagttcagatttgtatt--tctgccgaacctaacttacg-tttgcg--cag
>ACL136seminau
atta-tttat-ctatctcttgtgcaccttttgtagtctt---tg-aagtg--ttcgc---agtc-gatgcgg--ttttggggcttgg---gctc---tgccctct-tccctg-tttgcttcaaaggctatgttttt-ta-cacacacta--ttgaagttacagaatgt-ctct--tattgac-------tttcgagtcagt-aaatctatacaactttcagcaacggatctcttggctctcccatcgatgaagaacgcagcgaaatgcgataagtaatgtgaattgcagaattcagtgaatcatcgaatctttgaacgcaccttgcgccctttggtattccgaagggcatgcctgtttgagtgtc-attaaattctcaacctcgcaagc-----tt----g-ctttgcgaggcttggat-gtgaggg-tttttgctggcttcc--ttcagtt--ggatggtctgctcccttgaaattcattagtggga-tcctttgtggatgg--tcacttggtgtgataattatctacgccgcctgactctgaaacaagacttgtggg-aacctgcctataaccg------tctctttcaagagacaagctt--atc-ttgacaatttga----------------------------------------------------------------------------------------------------------------------------------------------------------------------------------------------------------------------------------------------------------------------------------------------------------------------------------------------------------------------------------------------------------------------------------------------------------------------------------------------------------------------------------------------------------------------------------------------------------------------------------------------------------------------------------------------------------------------------------------------------------------------------------------------------------------------------------------------------------------------------------------------------------------------------------------------------
>ACL308seminau
atta-tttat-ctatctcttgtgcaccttttgtagtctt---tg-aagtg--ttcgc---agtc-ratgcgg--ttttggggcttgg---gctc---tgccctyt-tccctg-tttgcttcaaaggctatg--ttt-ta-cacacacta--ttgaagttacagaatgt-ctct--tattgac-------tttcgagtcagt-aaatctatacaactttcagcaacggatctcttggctctcccatcgatgaagaacgcagcgaaatgcgataagtaatgtgaattgcagaattcagtgaatcatcgaatctttgaacgcaccttgcgccctttggtattccgaagggcatgcctgtttgagtgtc-attaaattctcaacctcgyaagc-----tt----g-ctttgcgaggcttggat-gtgaggg-tttttgctggcttcc--ttcagtt--ggatggtctgctcccttgaaattcattagtggga-tcctttgtggatgg--tcacttggtgtgataattatctacgccgcctgactctgaaacaagacttgtggg-aacctgcttataactg------tctctttcaagagacaagctt--atc-ttgacaatttga----------------------------------------------------------------------------------------------------------------------------------------------------------------------------------------------------------------------------------------------------------------------------------------------------------------------------------------------------------------------------------------------------------------------------------------------------------------------------------------------------------------------------------------------------------------------------------------------------------------------------------------------------------------------------------------------------------------------------------------------------------------------------------------------------------------------------------------------------------------------------------------------------------------------------------------------------
>FFAAS0414rufobrunnea
atta-tttat-ctatctcttgtgcaccttttgtagtctt---tg-aagcg--ttcgc---agtc-aatgcgg--ttttggggcttgg---gctt---tgccctct-tccctg-tttgcttcaaaggctatg-tttt-ta-tacacacta--ttgaagttacagaatgt-ctct--tattgac-------ttttgagtcagt-aaatctatacaactttcagcaacggatctcttggctctcccatcgatgaagaacgcagcgaaatgcgataagtaatgtgaattgcagaattcagtgaatcatcgaatctttgaacgcaccttgcgccctttggtattccgaagggcatgcctgtttgagtgtc-attaaattctcaaccttgcaagc-----tt----g-c-ttgcaaggcttggat-gtgaggg-tttttgctggcttcc--ttcagttggggatggtctgctccctttaaattcattagtggga-tcctttgtggatgg--tcacttggtgtgatagttatctacgccccctgactctgaaacaaaacttatggg-aacctgcttataaccg------tctc-ttgaagagacaagctt--atc-ttgacaatttgaCGGATCCCAATTTCGCGGACAAGATTCGCCACATCCGCGACCCCAAGCGTCGCAT-------ctc-tcggtgtgcgtcagctcatcgttgcggtgaacaagatggacacgaccaagtggagcgaggaccgtttcaacgaaatcatcaaggagacgtccaccttcattaagaaggtcggctacaaccccaaatctatttctttcgtccctatttctggctggcacggtgacaacatgcttgaggagtccacgaacatgccctggttcaagggctggaccaaggagaccaaagctggtgtcgtcaagggcaagactcttctcgaagctatcgatgctatcgagcccccgattcggcccaatgacGGGGGCTCTCTCCACATCGTGGTGAACCCCAAGCCCGCACCTCGTCAGTTTCTCGAGAATCGAGGCGTTCCGCTACCCATGGTCTTGTCGGCGCGCGTTTTCGGTCGCTTGATCGCCGCGTCGACAGCCTGGTGCTGGCCGGACACGAGGTTGTGTGGTGAAATGGGGGGCCGAACGAGGAGTGCGAAAATTTTGCACGCAGCACCTTGTGTGCTTCTTGCTATGGGTTTCAGCCGACCGTTCTCTGCTGTAACGCAGCGTGAGCAATGTGTCTGG-TTCCCACTGTCGCTCAATGTTTA---CTCCTCCTCTTGTTGCTCTCTGTGGA-TTTT-----TTCGTCGAATGTAGAAACACATGCTGACGTTTTCAT--TCCCATATACTT----GATACTCGTAAAACGCGTCCTTAATTTCATGTACGTAAGTgttcg--gtgcat--tataa-g--ccactaacggatgattttgat-----gacacctattcacaggtatgaagtttagatttttatt--tctactgaacccaacttatg-tttgcg--cag
>FFAAS0415rufobrunnea
atta-tttat-ctatctcttgtgcaccttttgtagtctt---tg-aagcg--ttcgc---agtc-aatgcgg--ttttggggcttgg---gctt---tgccctct-tccctg-tttgcttcaaaggctatg-tttt-ta-tacacacta--ttgaagttacagaatgt-ctct--tattgac-------ttttgagtcagt-aaatctatacaactttcagcaacggatctcttggctctcccatcgatgaagaacgcagcgaaatgcgataagtaatgtgaattgcagaattcagtgaatcatcgaatctttgaacgcaccttgcgccctttggtattccgaagggcatgcctgtttgagtgtc-attaaattctcaaccttgcaagc-----tt----g-c-ttgcaaggcttggat-gtgaggg-tttttgctggcttcc--ttcagtt-gggatggtctgctccctttaaattcattagtggga-tcctttgtggatgg--tcacttggtgtgatagttatctacgccccctgactctgaaacaaaacttatggg-aacctgcttataaccg------tctc-ttgaagagacaagctt--atc-ttgacaatttgaCGGATCCCAATTTCGCGGACAAGATTCGCCACATCCGCGACCCCAAGCGTCGCATgccttcactc-tcggtgtgcgtcagctcatcgttgcggtgaacaagatggacacgaccaagtggagcgaggaccgtttcaacgaaatcatcaaggagacgtccaccttcattaagaaggtcggctacaaccccaaatctatttctttcgtccctatttctggctggcacggtgacaacatgcttgaggagtccacgaacatgccctggttcaagggctggaccaaggagaccaaagctggtgtcgtcaagggcaagactcttctcgaagctatcgatgctatcgagcccccgattcggcccaatgacGGGGGCTCTCTCCACATCGTGGTGAACCCCAAGCCCGCACCTCGTCAGTTTCTCGAGAATCGAGGCGTTCCGCTACCCATGGTCTTGTCGGCGCGCGTTTTCGGTCGCTTGATCGCCGCGTCGACAGCCTGGTGCTGGCCGGACACGAGGTTGTGTGGTGAAATGGGGGGCCGAACGAGGAGTGCGAAAATTTTGCACGCAGCACCTTGTGTGCTTCTTGCTATGGGTTTCAGCCGACCGTTCTCTGCTGTAACGCAGCGTGAGCAATGTGTCTGG-TTCCCACTGTCGCTCAATGTTTA---CTCCTCCTCTTGTTGCTCTCTGTGGA-TTTT-----TTCGTCGAATGTAGAAACACATGCTGACGTTTTCAT--TCCCATATACTT----GATACTCGTAAAACGCGTCCTTAATTTCATGTACGTAAGTgttcg--gtgcat--tataa-g--ccactaacggatgattttgat-----gacacctattcacaggtatgaagtttagatttttatt--tctactgaacccaacttatg-tttgcg--cag
>FFAAS0416rufobrunnea
atta-tttat-ctatctcttgtgcaccttttgtagtctt---tg-aagcg--ttcgc---agtc-aatgcgg--ttttggggcttgg---gctt---tgccctct-tccctg-tttgcttcaaaggctatg-tttt-ta-tacacacta--ttgaagttacagaatgt-ctct--tattgac-------ttttgagtcagt-aaatctatacaactttcagcaacggatctcttggctctcccatcgatgaagaacgcagcgaaatgcgataagtaatgtgaattgcagaattcagtgaatcatcgaatctttgaacgcaccttgcgccctttggtattccgaagggcatgcctgtttgagtgtc-attaaattctcaaccttgcaagc-----tt----g-c-ttgcaaggcttggat-gtgaggg-tttttgctggcttcc--ttcagtt-gggatggtctgctccctttaaattcattagtggga-tcctttgtggatgg--tcacttggtgtgatagttatctacgccccctgactctgaaacaaaacttatggg-aacctgcttataaccg------tctc-ttgaagagacaagctt--atc-ttgacaatttgaCGGATCCCAATTTCGCGGACAAGATTCGCCACATCCGCGACCCCAAGCGTCGCATgccttcactc-tcggtgtgcgtcagctcatcgttgcggtgaacaagatggacacgaccaagtggagcgaggaccgtttcaacgaaatcatcaaggagacgtccaccttcattaagaaggtcggctacaaccccaaatctatttctttcgtccctatttctggctggcacggtgacaacatgcttgaggagtccacgaacatgccctggttcaagggctggaccaaggagaccaaagctggtgtcgtcaagggcaagactcttctcgaagctatcgatgctatcgagcccccgattcggcccaatgacGGGGGCTCTCTCCACATCGTGGTGAACCCCAAGCCCGCACCTCGTCAGTTTCTCGAGAATCGAGGCGTTCCGCTACCCATGGTCTTGTCGGCGCGCGTTTTCGGTCGCTTGATCGCCGCGTCGACAGCCTGGTGCTGGCCGGACACGAGGTTGTGTGGTGAAATGGGGGGCCGAACGAGGAGTGCGAAAATTTTGCACGCAGCACCTTGTGTGCTTCTTGCTATGGGTTTCAGCCGACCGTTCTCTGCTGTAACGCAGCGTGAGCAATGTGTCTGG-TTCCCACTGTCGCTCAATGTTTA---CTCCTCCTCTTGTTGCTCTCTGTGGA-TTTT-----TTCGTCGAATGTAGAAACACATGCTGACGTTTTCAT--TCCCATATACTT----GATACTCGTAAAACGCGTCCTTAATTTCATGTACGTAAGTgttcg--gtgcat--tataa-g--ccactaacggatgattttgat-----gacacctattcacaggtatgaagtttagatttttatt--tctactgaacccaacttatg-tttgcg--cag
>FFAAS0417polycystidiata
atta-tttac-ctatctcttgtgcaccttttgtagtctt---tg-aagtg--ttcgc---agtc-aatgcgg--ttttgggtcttgg---gctttgctgcccttt-tccctg-tttgcttcaaaggctatg-tttt-ta-tacacactat-ttgaagttacagaatgt-ctct--tattgac-------cttcgagtcagt-aaatctatacaactttcagcaacggatctcttggctctcccatcgatgaagaacgcagcgaaatgcgataagtaatgtgaattgcagaattcagtgaatcatcgaatctttgaacgcaccttgcgccctttggtattccgaagggcatgcctgtttgagtgtc-attaaattctcaaccttgcaagat-ttttt----t-c-ttgtgaggcttggat-gtgaggg-tttttgctggcttcc--tttatca--ggatggtctgctccctttaaattcattagtggga-tcctttgtggatgg--tcacttggtgtgataattatctacgccgcctgactttgaaacaagacttgtggg-aacctgctcataaccg------tctc-ttcagaga-caatct---ata-ttgacaatttgaCGGATCCCAATTTCGCGGACAAGATTCGCCACATCCGCGACCCCAAGCGTCGCATgccttcactc-tcggtgtgcgccagctcatcgttgcggtcaacaagatggacacgaccaagtggagtgaggaccgtttcaacgaaatcgttaaggagacgtccactttcattaagaaggtcggctacaaccccaaatctatttctttcgtcccgatttctggctggcacggtgacaacatgcttgaggagtccaccaacatgccctggttcaagggctggaccaaggagaccaaaggtggtgtcgtcaagggcaagactctcctcgaagctatcgatgctattgagcccccggtccggcctgtggacGGGGGCTCTCTCCACATCGTGGTGAACCCCAAGCCCGCACCTTGTCAGTTTCTCGAGAATCGAGGCGTTCCGCTACCCAAGGTCTTGTCGGCGCGCGTTTTCGGTCGCTTGATCGCCGCGTCGACAGCCTGGTGCTGGCCGGACACGAGGCTGTGTGGTGAAATGGGGGGCCGAACGAGGAGTGCGAAAAATTTGCACGCAGCACCTTGTGTGCTTCTTGCTATGGGTTTCAGCCGACCGTTCTCTGCTGTAACGCAGCGTGAGCAGTGTGTCTGG-CCCCCACTGTCGCTCGATGTTTA---CTCCTCCTCTTGTTGCTCCCTGTGGA-TTTT-----TTCGTCGAATGTAGAAACACATGCTGACGTTTTCAT--CCCCATATACTT----GATACTCGT-AAACGCGTCCTTAATTTCATGTATGTAAGTgttcg--gtgcat--tataa-g--cc-ctaacgaatcgttttgat-----gacacgtattcacaggtatgaaattcagatttgtatt--tctaycgaacccagcttatg-tttgcg--cag
>FFAAS0418polycystidiata
atta-tttac-ctatctcttgtgcaccttttgtagtctt---tg-aagtg--ttcgc---agtc-aatgcgg--ttttgggtcttgg---gctttgctgcccttt-tccctg-tttgcttcaaaggctatg-tttt-ta-tacacactat-ttgaagttacagaatgt-ctct--tattgac-------cttcgagtcagt-aaatctatacaactttcagcaacggatctcttggctctcccatcgatgaagaacgcagcgaaatgcgataagtaatgtgaattgcagaattcagtgaatcatcgaatctttgaacgcaccttgcgccctttggtattccgaagggcatgcctgtttgagtgtc-attaaattctcaaccttgcaagat-ttttt----t-c-ttgtgaggcttggat-gtgaggg-tttttgctggcttcc--tttatca--ggatggtctgctccctttaaattcattagtggga-tcctttgtggatgg--tcacttggtgtgataattatctacgccgcctgactttgaaacaagacttgtggg-aacctgctcataaccg------tctc-ttcagaga-caatct---ata-ttgacaatttgaCGGATCCCAATTTCGCGGACAAGATTCGCCACATCCGCGACCCCAAGCGTCGCATgccttcactc-tcggtgtgcgccagctcatcgttgcggtcaacaagatggacacgaccaagtggagtgaggaccgtttcaacgaaatcgttaaggagacgtccactttcattaagaaggtcggctacaaccccaaatctatttctttcgtcccgatttctggctggcacggtgacaacatgcttgaggagtccaccaacatgccctggttcaagggctggaccaaggagaccaaaggtggtgtcgtcaagggcaagactctcctcgaagctatcgatgctattgagcccccggtccggcctgtggacGGGGGCTCTCTCCACATCGTGGTGAACCCCAAGCCCGCACCTTGTCAGTTTCTCGAGAATCGAGGCGTTCCGCTACCCAAGGTCTTGTCGGCGCGCGTTTTCGGTCGCTTGATCGCCGCGTCGACAGCCTGGTGCTGGCCGGACACGAGGCTGTGTGGTGAAATGGGGGGCCGAACGAGGAGTGCGAAAAATTTGCACGCAGCACCTTGTGTGCTTCTTGCTATGGGTTTCAGCCGACCGTTCTCTGCTGTAACGCAGCGTGAGCAGTGTGTCTGG-CCCCCACTGTCGCTCGATGTTTA---CTCCTCCTCTTGTTGCTCCCTGTGGA-TTTT-----TTCGTCGAATGTAGAAACACATGCTGACGTTTTCAT--CCCCATATACTT----GATACTCGT-AAACGCGTCCTTAATTTCATGTATGTAAGTgttcg--gtgcat--tataa-g--cc-ctaacgaatcgttttgat-----gacacgtattcacaggtatgaaattcagatttgtatt--tctaycgaacccagcttatg-tttgcg--cag
>FFAAS0421polycystidiata
atta-tttac-ctatctcttgtgcaccttttgtagtctt---tg-aagtg--ttcgc---agtc-aatgcgg--ttttgggtcttgg---gctttgctgcccttt-tccctg-tttgcttcaaaggctatg-tttt-ta-tacacactat-ttgaagttacagaatgt-ctct--tattgac-------cttcgagtcagt-aaatctatacaactttcagcaacggatctcttggctctcccatcgatgaagaacgcagcgaaatgcgataagtaatgtgaattgcagaattcagtgaatcatcgaatctttgaacgcaccttgcgccctttggtattccgaagggcatgcctgtttgagtgtc-attaaattctcaaccttgcaagat-ttttt----t-c-ttgtgaggcttggat-gtgaggg-tttttgctggcttcc--tttatca--ggatggtctgctccctttaaattcattagtggga-tcctttgtggatgg--tcacttggtgtgataattatctacgccgcctgactttgaaacaagacttgtggg-aacctgctcataaccg------tctc-ttcagaga-caatct---ata-ttgacaatttgaCGGATCCCAATTTCGCGGACAAGATTCGCCACATCCGCGACCCCAAGCGTCGCATgccttcactc-tcggtgtgcgccagctcatcgttgcggtcaacaagatggacacgaccaagtggagtgaggaccgtttcaacgaaatcgttaaggagacgtccactttcattaagaaggtcggctacaaccccaaatctatttctttcgtcccgatttctggctggcacggtgacaacatgcttgaggagtccaccaacatgccctggttcaagggctggaccaaggagaccaaaggtggtgtcgtcaagggcaagactctcctcgaagctatcgatgctattgagcccccggtccggcctgtggacGGGGGCTCTCTCCACATCGTGGTGAACCCCAAGCCCGCACCTTGTCAGTTTCTCGAGAATCGAGGCGTTCCGCTACCCAAGGTCTTGTCGGCGCGCGTTTTCGGTCGCTTGATCGCCGCGTCGACAGCCTGGTGCTGGCCGGACACGAGGCTGTGTGGTGAAATGGGGGGCCGAACGAGGAGTGCGAAAAATTTGCACGCAGCACCTTGTGTGCTTCTTGCTATGGGTTTCAGCCGACCGTTCTCTGCTGTAACGCAGCGTGAGCAGTGTGTCTGG-CCCCCACTGTCGCTCGATGTTTA---CTCCTCCTCTTGTTGCTCCCTGTGGA-TTTT-----TTCGTCGAATGTAGAAACACATGCTGACGTTTTCAT--CCCCATATACTT----GATACTCGT-AAACGCGTCCTTAATTTCATGTATGTAAGTgttcg--gtgcat--tataa-g--cc-ctaacgaatcgttttgat-----gacacgtattcacaggtatgaaattcagatttgtatt--tctaycgaacccagcttatg-tttgcg--cag
>FFAAS0422polycystidiata
atta-tttac-ctatctcttgtgcaccttttgtagtctt---tg-aagtg--ttcgc---agtc-aatgcgg--ttttgggtcttgg---gctttgctgcccttt-tccctg-tttgcttcaaaggctatg-tttt-ta-tacacactat-ttgaagttacagaatgt-ctct--tattgac-------cttcgagtcagt-aaatctatacaactttcagcaacggatctcttggctctcccatcgatgaagaacgcagcgaaatgcgataagtaatgtgaattgcagaattcagtgaatcatcgaatctttgaacgcaccttgcgccctttggtattccgaagggcatgcctgtttgagtgtc-attaaattctcaaccttgcaagat-ttttt----t-c-ttgtgaggcttggat-gtgaggg-tttttgctggcttcc--tttatca--ggatggtctgctccctttaaattcattagtggga-tcctttgtggatgg--tcacttggtgtgataattatctacgccgcctgactttgaaacaagacttgtggg-aacctgctcataaccg------tctc-ttcagaga-caatct---ata-ttgacaatttgaCGGATCCCAATTTCGCGGACAAGATTCGCCACATCCGCGACCCCAAGCGTCGCATgccttcactc-tcggtgtgcgccagctcatcgttgcggtcaacaagatggacacgaccaagtggagtgaggaccgtttcaacgaaatcgttaaggagacgtccactttcattaagaaggtcggctacaaccccaaatctatttctttcgtcccgatttctggctggcacggtgacaacatgcttgaggagtccaccaacatgccctggttcaagggctggaccaaggagaccaaaggtggtgtcgtcaagggcaagactctcctcgaagctatcgatgctattgagcccccggtccggcctgtggacGGGGGCTCTCTCCACATCGTGGTGAACCCCAAGCCCGCACCTTGTCAGTTTCTCGAGAATCGAGGCGTTCCGCTACCCAAGGTCTTGTCGGCGCGCGTTTTCGGTCGCTTGATCGCCGCGTCGACAGCCTGGTGCTGGCCGGACACGAGGCTGTGTGGTGAAATGGGGGGCCGAACGAGGAGTGCGAAAAATTTGCACGCAGCACCTTGTGTGCTTCTTGCTATGGGTTTCAGCCGACCGTTCTCTGCTGTAACGCAGCGTGAGCAGTGTGTCTGG-CCCCCACTGTCGCTCGATGTTTA---CTCCTCCTCTTGTTGCTCCCTGTGGA-TTTT-----TTCGTCGAATGTAGAAACACATGCTGACGTTTTCAT--CCCCATATACTT----GATACTCGT-AAACGCGTCCTTAATTTCATGTATGTAAGTgttcg--gtgcat--tataa-g--cc-ctaacgaatcgttttgat-----gacacgtattcacaggtatgaaattcagatttgtatt--tctaycgaacccagcttatg-tttgcg--cag
>FFAAS0344yuezhuoi
atta-tttat-ctatctcttgtgcaccttttgtagtctt---tg-tagca--ctcgc---agtc-aatgcgg--ttttggggcttgg---gctt---tgcccttt-cccctg-tttgcttcaaaggctatg--ttt-ta-tacacacta--ttgaagttacagaatgt-ctct--tattgac-------tctcgagtcagt-aaatctatacaactttcagcaacggatctcttggctctcccatcgatgaagaacgcagcgaaatgcgataagtaatgtgaattgcagaattcagtgaatcatcgaatctttgaacgcaccttgcgccctttggtattccgaagggcatgcctgtttgagtgtc-attaaattctcaaccttgcaagc-----tt----g-c-ttgcgaggcttggat-gtgaggg-tttttgctggcttcc--tttagtt--ggatggtctgctccctttaaattcattagtggga-tcctttgtggatgg--tcacttggtgtgataattatctacgccgtctgactctgaaacaagacttgtggg-gacctgcttataactg------tctc-ttcggaga-cac------atc-ttgacaatttgaCGGATCCCAATTTCGCGGACAAGATTCGCCACATCCGCGACCCGAAGCGTCGCATgccttcactc-tcggtgtgcgccagcttatcgttgcggtcaacaagatggacacgaccaagtggagtgaggaccgtttcaatgaaatcgtcaaggagacgtcgactttcattaagaaggttggctacaaccccaaatctatttgtttcgtccctatttctggctggcacggtgacaacatgcttgaggagtccacgaacatgccctggttcaagggctggaccaaggagaccaaagctggtgtcgtcaagggcaagactcttcttgaagctatcgatgctattgagcccccggtccggcctcatgacGGGGGCTCTCTCCACATCGTGGTGAACCCCAAGCCCGCTCCTCGTCAGTTTCTCGAGAATCGAGGCGTTCCGCTACCCATGGTCTTGTCGGCGCGCGTTTTCGGTCGCTTGATCGCCGCGTCGACAGCCTGGTGCTGGCCGGACACGAGGTTGTGTGGTGAAATGGGGGGCCGAACGAGGAGTGCGAAAAATTTGCACGTAGCACCTTGTGTGCTTCTTGCTATGGGTTTCAGCCGACCGTTCTCTGCTGTAACGCAGCCTGAGCAATGTGTCTGG-CC------GTCGCTCGATGTTTA---CTCCTCCTCTTGTTGCTCCCTGTGGA-TTTT-----TTCGTCGAATGTAGAAACACATGCTGACGTTTTCAT--CCCCATATACTT----GATATTCGTAAAACGCGTCCTTAATTTCATGTATGTAAGTgttcg--gtgcat--tacaa-c--cc-ctaacgaatgattttgtt-----gacacctattcacaggtatgaagttgaga-ttgcatt--tctaccgaaaccaacttatg-tttgcg--cag
>FFAAS0345yuezhuoi
atta-tttat-ctatctcttgtgcaccttttgtagtctt---tg-tagca--ctcgc---agtc-aatgcgg--ttttggggcttgg---gctt---tgcccttt-cccctg-tttgcttcaaaggctatg--ttt-ta-tacacacta--ttgaagttacagaatgt-ctct--tattgac-------tctcgagtcagt-aaatctatacaactttcagcaacggatctcttggctctcccatcgatgaagaacgcagcgaaatgcgataagtaatgtgaattgcagaattcagtgaatcatcgaatctttgaacgcaccttgcgccctttggtattccgaagggcatgcctgtttgagtgtc-attaaattctcaaccttgcaagc-----tt----g-c-ttgcgaggcttggat-gtgaggg-tttttgctggcttcc--tttagtt--ggatggtctgctccctttaaattcattagtggga-tcctttgtggatgg--tcacttggtgtgataattatctacgccgtctgactctgaaacaagacttgtggg-gacctgcttataactg------tctt-ttcggaga-ca-------atc-ttgacaatttgaCGGATCCCAATTTCGCGGACAAGATTCGCCACATCCGCGACCCGAAGCGTCGCATgccttcactc-tcggtgtgcgccagcttatcgttgcggtcaacaagatggacacgaccaagtggagtgaggaccgtttcaatgaaatcgtcaaggagacgtcgactttcattaagaaggttggctacaaccccaaatctatttgtttcgtccctatttctggctggcacggtgacaacatgcttgaggagtccacgaacatgccctggttcaagggctggaccaaggagaccaaagctggtgtcgtcaagggcaagactcttcttgaagctatcgatgctattgagcccccggtccggcctcatgacGGGGGCTCTCTCCACATCGTGGTGAACCCCAAGCCCGCACCTCGTCAGTTTCTCGAGAATCGAGGCGTTCCGCTACCCATGGTCTTGTCGGCGCGCGTTTTCGGTCGCTTGATCGCCGCGTCGACAGCCTGGTGCTGGCCGGACACGAGGTTGTGTGGTGAAATGGGGGGCCGAACGAGGAGTGCG-AAAATTTGCACGTAGCACCTTGTGTGCTTCTTGCTATGGGTTTCAGCCGACCGTTCTCTGCTGTAACGCAGCCTGAGCAATGTGTCTGG-CC------GTCGCTCGATGTTTA---CTCCTCCTCTTGTTGCTCCCTGTGGA--TTT-----TTCGTCGAATGTAGAAACACATGCTGACGTTTTCAT--CCCCATATACTT----GATACTCGTAAAACGCGTCCTTAATTTCATGTATGTAAGTgttcg--gtgcat--tacaa-g--cc-ctaacgaatgattttgtt-----gacacctattcacaggtatgaagttgaga-ttgcatt--tctaccgaaaccaacttatg-tttgcg--cag
>FFAAS0346yuezhuoi
atta-tttat-ctatctcttgtgcaccttttgtagtctt---tg-tagca--ctcgc---agtc-aatgcgg--ttttggggcttgg---gctt---tgcccttt-cccctg-tttgcttcaaaggctatg--ttt-ta-tacacacta--ttgaagttacagaatgt-ctct--tattgac-------tctcgagtcagt-aaatctatacaactttcagcaacggatctcttggctctcccatcgatgaagaacgcagcgaaatgcgataagtaatgtgaattgcagaattcagtgaatcatcgaatctttgaacgcaccttgcgccctttggtattccgaagggcatgcctgtttgagtgtc-attaaattctcaaccttgcaagc-----tt----g-c-ttgcgaggcttggat-gtgaggg-tttttgctggcttcc--tttagtt--ggatggtctgctccctttaaattcattagtggga-tcctttgtggatgg--tcacttggtgtgataattatctacgccgtctgactctgaaacaagacttgtggg-gacctgcttataactg------tctc-ttcggaga-ca-------atc-ttgacaatttgaCGGATCCCAATTTCGCGGACAAGATTCGCCACATCCGCGACCCGAAGCGTCGCATgccttcactc-tcggtgtgcgccagcttatcgttgcggtcaacaagatggacacgaccaagtggagtgaggaccgtttcaatgaaatcgtcaaggagacgtcgactttcattaagaaggttggctacaaccccaaatctatttgtttcgtccctatttctggctggcacggtgacaacatgcttgaggagtccacgaacatgccctggttcaagggctggaccaaggagaccaaagctggtgtcgtcaagggcaagactcttcttgaagctatcgatgctattgagcccccggtccggcctcatgacGGGGGCTCTCTCCACATCGTGGTGAACCCCAAGCCCGCACCTCGTCAGTTTCTCGAGAATCGAGGCGTTCCGCTACCCATGGTCTTGTCGGCGCGCGTTTTCGGTCGCTTGATCGCCGCGTCGACAGCCTGGTGCTGGCCGGACACGAGGTTGTGTGGTGAAATGGGGGGCCGAACGAGGAGTGCGAAAAATTTGCACGTAGCACCTTGTGTGCTTCTTGCCATGGGTTTCAGCCGACCGTTCTCTGCTGTAACGCAGCCTGAGCAATGTGTCTGG-CCCCCACTGTCGCTCGATGTTTA---CTCCTCCTCTTGTTGCTCCTTGTGGA-TTTT-----TTCGTCGAATGTAGAAACACATGCTGACGTTTTCAT--CCCCATATACTT----GATACTCGTAAAACGCGTCCTTAATTTCATGTATGTAAGTgttcg--gtgcat--tacaa-c--cc-ctaacgaatgattttgtt-----gacacctattcacaggtatgaagttgaga-ttgcatt--tctaccgaaaccaacttatg-tttgcg--cag
>FFAAS0347yuezhuoi
atta-tttat-ctatctcttgtgcaccttttgtagtctt---tg-tagca--ctcgc---agtc-aatgcgg--ttttggggcttgg---gctt---tgcccttt-cccctg-tttgcttcaaaggctatg--ttt-ta-tacacacta--ttgaagttacagaatgt-ctct--tattgac-------tctcgagtcagt-aaatctatacaactttcagcaacggatctcttggctctcccatcgatgaagaacgcagcgaaatgcgataagtaatgtgaattgcagaattcagtgaatcatcgaatctttgaacgcaccttgcgccctttggtattccgaagggcatgcctgtttgagtgtc-attaaattctcaaccttgcaagc-----tt----g-c-ttgcgaggcttggat-gtgaggg-tttttgctggcttcc--tttagtt--ggatggtctgctccctttaaattcattagtggga-tcctttgtggatgg--tcacttggtgtgataattatctacgccgtctgactctgaaacaagacttgtggg-gacctgcttataactg------tctt-ttcggaga-ca-------atc-ttgacaatttgaCGGATCCCAATTTCGCGGACAAGATTCGCCACATCCGCGACCCGAAGCGTCGCATgccttcactc-tcggtgtgcgccagcttatcgttgcggtcaacaagatggacacgaccaagtggagtgaggaccgtttcaatgaaatcgtcaaggagacgtcgactttcattaagaaggttggctacaaccccaaatctatttgtttcgtccctatttctggctggcacggtgacaacatgcttgaggagtccacgaacatgccctggttcaagggctggaccaaggagaccaaagctggtgtcgtcaagggcaagactcttcttgaagctatcgatgctattgagcccccggtccggcctcatgacGGGGGCTCTCTCCACATCGTGGTGAACCCCAAGCCCGCACCTCGTCAGTTTCTCGAGAATCGAGGCGTTCCGCTACCCATGGTCTTGTCGGCGCGCGTTTTCGGTCGCTTGATCGCCGCGTCGACAGCCTGGTGCTGGCCGGACACGAGGTTGTGTGGTGAAATGGGGGGCCGAACGAGGAGTGCGAAAAATTTGCACGTAGCACCTTGTGTGCTTCTTGCTATGGGTTTCAGCCGACCGTTCTCTGCTGTAACGCAGCCTGAGCAATGTGTCTGG-CC------GTCGCTCGATGTTTA---CTCCTCCTCTTGTTGCTCCCTGTGGA-TTTT-----TTCGTCGAATGTAGAAACACATGCTGACGTTTTCATCCCCCCATATACTT----GATACTCGTAAAACGCGTCCTTAATTTCATGTATGTAAGTgttcg--gtgcat--tacaa-g--cc-ctaacgaatgatttt-tt-----gacacctattcacaggtatgaagttgaga-ttgcatt--tctaccgaaaccaacttatg-tttgcg--cag
>MY625sp16
atta-tttat-ctatctcttgtgcaccttttgtagtctt---tg-gagca--ctcgc---agtc-aatgcgg--ttttggggcttgg---gctttgctgcccttt-tccctg-tttgcttcaaaggctatg--ttt-ta-tacacacta--ttgaagttacagaatgt-ctct--tattgac-------t-ttgagtcagt-aaatctatacaactttcagcaacggatctcttggctctcccatcgatgaagaacgcagcgaaatgcgataagtaatgtgaattgcagaattcagtgaatcatcgaatctttgaacgcaccttgcgccctttggtattccgaagggcatgcctgtttgagtgtc-attaaattctcaaccttgcaagc-----tt----g-c-ttgcgaggcttggat-gtgaggg-tttttgctggcttcc--tttagtt--ggatggtctgctccctttaaattcattagtggga-tcctttgtggatgg--tcacttggtgtgataattatctacgccgcctgatcctgaaacaagacttgtggg-gacctgcttataaccg------tctc-tttggaga-ca-------atc-ttgacaatttgaCGGATCCCAATTTCGCGGACAAGATTCGCCACATCCGCGACCCGAAGCGTCGCATgccttcactc-tcggtgtgcgccagcttatcgttgcggtcaacaagatggacacgaccaagtggagtgaggaccgtttcaatgaaatcgtcaaggagacgtcgactttcattaagaaggttggctacaaccccaaatctatttgtttcgtccccatttctggctggcacggtgacaacatgcttgaggagtccacgaacatgccctggttcaagggctggaccaaggagaccaaagctggtgtcgtcaagggcaagactcttcttgaagctatcgatgctattgagcccccggtccggcctcatgacGGGGGCTCTCTCCACATCGTGGTGAACCCCAAGCCCGCACCTCGTCAGTTTCTCGAGAATCGAGGCGTTCCGCTACCCATGGTCTTGTCGGCGCGCGTTTTCGGTCGCTTGATCGCCGCGTCGACAGCCTGGTGCTGGCCGGACACGAGGTTGTGTGGTGAAATGGGGGGCCGAACGAGGAGTGCGAAAAATTTGCACGTAGCACCTTGTGTGCTTCTTGCTATGGGTTTCAGCCGACCGTTCTCTGCTGTAACGCAGCCTGAGCAATGTGTCTGG-CC------GTCGCTCGATGTTTA---CTCCTC---TTGTTGCTCCCTGTGGA-TTTT-----TTCGTCGAATGTAGAAACACATGCTGACGTTTTCAT--CCCCATATACTT----GATACTCGTAAAACGCGTCCTTAATTTCATGTATGTAAGTgttcg--gtgcat--tacaa-g--cc-ctaacgaatgattttgtt-----gacacctattcacaggtatgaagtttgga-ttgcatt--tctaccgaaaccaacttatg-tttgcg--cag
>MY635sp16
atta-tttat-ctatctcttgtgcaccttttgtagtctt---tg-gagca--ctcgc---agtc-aatgcgg--ttttggggcttgg---gctttgctgcccttt-tccctg-tttgcttcaaaggctatg--ttt-ta-tacacacta--ttgaagttacagaatgt-ctct--tattgac-------t-ttgagtcagt-aaatctatacaactttcagcaacggatctcttggctctcccatcgatgaagaacgcagcgaaatgcgataagtaatgtgaattgcagaattcagtgaatcatcgaatctttgaacgcaccttgcgccctttggtattccgaagggcatgcctgtttgagtgtc-attaaattctcaaccttgcaagc-----tt----g-c-ttgcgaggcttggat-gtgaggg-tttttgctggcttcc--tttagtt--ggatggtctgctccctttaaattcattagtggga-tcctttgtggatgg--tcacttggtgtgataattatctacgccgcctgatcctgaaacaagacttgtggg-gacctgcttataaccg------tctc-tttggaga-ca-------atc-ttgacaatttgaCGGATCCCAATTTCGCGGACAAGATTCGCCACATCCGCGACCCGAAGCGTCGCATgccttcactc-tcggtgtgcgccagcttatcgttgcggtcaacaagatggacacgaccaagtggagtgaggaccgtttcaatgaaatcgtcaaggagacgtcgactttcattaagaaggttggctacaaccccaaatctatttgtttcgtccccatttctggctggcacggtgacaacatgcttgaggagtccacgaacatgccctggttcaagggctggaccaaggagaccaaagctggtgtcgtcaagggcaagactcttcttgaagctatcgatgctattgagcccccggtccggcctcatgacGGGGGCTCTCTCCACATCGTGGTGAACCCCAAGCCCGCACCTCGTCAGTTTCTCGAGAATCGAGGCGTTCCGCTACCCATGGTCTTGTCGGCGCGCGTTTTCGGTCGCTTGATCGCCGCGTCGACAGCCTGGTGCTGGCCGGACACGAGGTTGTGTGGTGAAATGGGGGGCCGAACGAGGAGTGCGAAAAATTTGCACGTAGCACCTTGTGTGCTTCTTGCTATGGGTTTCAGCCGACCGTTCTCTGCTGTAACGCAGCCTGAGCAATGTGTCTGG-CC------GTCGCTCGATGTTTA---CTCCTC---TTGTTGCTCCCTGTGGA-TTTT-----TTCGTCGAATGTAGAAACACATGCTGACGTTTTCAT--CCCCATATACTT----GATACTCGTAAAACGCGTCCTTAATTTCATGTATGTAAGTgttcg--gtgcat--tacaa-g--cc-ctaacgaatgattttgtt-----gacacctattcacaggtatgaagtttgga-ttgcatt--tctaccgaaaccaacttatg-tttgcg--cag
>MY660sp16
atta-tttat-ctatctcttgtgcaccttttgtagtctt---tg-gagca--ctcgc---agtc-aatgcgg--ttttggggcttgg---gctttgctgcccttt-tccctg-tttgcttcaaaggctatg--ttt-ta-tacacacta--ttgaagttacagaatgt-ctct--tattgac-------t-ttgagtcagt-aaatctatacaactttcagcaacggatctcttggctctcccatcgatgaagaacgcagcgaaatgcgataagtaatgtgaattgcagaattcagtgaatcatcgaatctttgaacgcaccttgcgccctttggtattccgaagggcatgcctgtttgagtgtc-attaaattctcaaccttgcaagc-----tt----g-c-ttgcgaggcttggat-gtgaggg-tttttgctggcttcc--tttagtt--ggatggtctgctccctttaaattcattagtggga-tcctttgtggatgg--tcacttggtgtgataattatctacgccgcctgatcctgaaacaagacttgtggg-gacctgcttataaccg------tctc-tttggaga-ca-------atc-ttgacaatttgaCGGATCCCAATTTCGCGGACAAGATTCGCCACATCCGCGACCCGAAGCGTCGCATgccttcactc-tcggtgtgcgccagcttatcgttgcggtcaacaagatggacacgaccaagtggagtgaggaccgtttcaatgaaatcgtcaaggagacgtcgactttcattaagaaggttggctacaaccccaaatctatttgtttcgtccccatttctggctggcacggtgacaacatgcttgaggagtccacgaacatgccctggttcaagggctggaccaaggagaccaaagctggtgtcgtcaagggcaagactcttcttgaagctatcgatgctattgagcccccggtccggcctcatgacGGGGGCTCTCTCCACATCGTGGTGAACCCCAAGCCCGCACCTCGTCAGTTTCTCGAGAATCGAGGCGTTCCGCTACCCATGGTCTTGTCGGCGCGCGTTTTCGGTCGCTTGATCGCCGCGTCGACAGCCTGGTGCTGGCCGGACACGAGGTTGTGTGGTGAAATGGGGGGCCGAACGAGGAGTGCGAAAAATTTGCACGTAGCACCTTGTGTGCTTCTTGCTATGGGTTTCAGCCGACCGTTCTCTGCTGTAACGCAGCCTGAGCAATGTGTCTGG-CC------GTCGCTCGATGTTTA---CTCCTC---TTGTTGCTCCCTGTGGA-TTTT-----TTCGTCGAATGTAGAAACACATGCTGACGTTTTCAT--CCCCATATACTT----GATACTCGTAAAACGCGTCCTTAATTTCATGTATGTAAGTgttcg--gtgcat--tacaa-g--cc-ctaacgaatgattttgtt-----gacacctattcacaggtatgaagtttgga-ttgcatt--tctaccgaaaccaacttatg-tttgcg--cag
>MY668sp16
atta-tttat-ctatctcttgtgcaccttttgtagtctt---tg-gagca--ctcgc---agtc-aatgcgg--ttttggggcttgg---gctttgctgcccttt-tccctg-tttgcttcaaaggctatg--ttt-ta-tacacacta--ttgaagttacagaatgt-ctct--tattgac-------t-ttgagtcagt-aaatctatacaactttcagcaacggatctcttggctctcccatcgatgaagaacgcagcgaaatgcgataagtaatgtgaattgcagaattcagtgaatcatcgaatctttgaacgcaccttgcgccctttggtattccgaagggcatgcctgtttgagtgtc-attaaattctcaaccttgcaagc-----tt----g-c-ttgcgaggcttggat-gtgaggg-tttttgctggcttcc--tttagtt--ggatggtctgctccctttaaattcattagtggga-tcctttgtggatgg--tcacttggtgtgataattatctacgccgcctgatcctgaaacaagacttgtggg-gacctgcttataaccg------tctc-tttggaga-ca-------atc-ttgacaatttgaCGGATCCCAATTTCGCGGACAAGATTCGCCACATCCGCGACCCGAAGCGTCGCATgccttcactc-tcggtgtgcgccagcttatcgttgcggtcaacaagatggacacgaccaagtggagtgaggaccgtttcaatgaaatcgtcaaggagacgtcgactttcattaagaaggttggctacaaccccaaatctatttgtttcgtccccatttctggctggcacggtgacaacatgcttgaggagtccacgaacatgccctggttcaagggctggaccaaggagaccaaagctggtgtcgtcaagggcaagactcttcttgaagctatcgatgctattgagcccccggtccggcctcatgacGGGGGCTCTCTCCACATCGTGGTGAACCCCAAGCCCGCACCTCGTCAGTTTCTCGAGAATCGAGGCGTTCCGCTACCCATGGTCTTGTCGGCGCGCGTTTTCGGTCGCTTGATCGCCGCGTCGACAGCCTGGTGCTGGCCGGACACGAGGTTGTGTGGTGAAATGGGGGGCCGAACGAGGAGTGCGAAAAATTTGCACGTAGCACCTTGTGTGCTTCTTGCTATGGGTTTCAGCCGACCGTTCTCTGCTGTAACGCAGCCTGAGCAATGTGTCTGG-CC------GTCGCTCGATGTTTA---CTCCTC---TTGTTGCTCCCTGTGGA-TTTT-----TTCGTCGAATGTAGAAACACATGCTGACGTTTTCAT--CCCCATATACTT----GATACTCGTAAAACGCGTCCTTAATTTCATGTATGTAAGTgttcg--gtgcat--tacaa-g--cc-ctaacgaatgattttgtt-----gacacctattcacaggtatgaagtttgga-ttgcatt--tctaccgaaaccaacttatg-tttgcg--cag
>CBH019pura
atta-tttat-ctatctcttgtgcaccttttgtagtctt---tg-aagtt--ttcgc---agtc-aatgcgg--ttt-ggggcttgg---gcttttgcagtcctt-tccctg-tttgcttcaaaggctatg--ttt-ta-tacacacta--ttgaagttacagaatgt-ctct--tattgac-------ctttgagtcagt-aaatcaatacaactttcagcaacggatctcttggctctcccatcgatgaagaacgcagcgaaatgcgataagtaatgtgaattgcagaattcagtgaatcatcgaatctttgaacgcaccttgcgccctttggtattccgaagggcatgcctgtttgagtgtc-attaaattctcaaccttgcaagct-ttttt----g-c-tagtgaggcttggat-gtgaggg-tttttgctggcttcc--ttcagtt--ggatggtctgctccctttaaattcattagtggat-tcctttgtggatgg--tcacttggtgtgataattatctacgccgcctgactctgatacaagacttgtggg-gacctgcttataaccg------tctc-ttcaa-gagacaatctataca-ttgacaatttgaCGGATCCCAATTTCGCGGACAAGATTCGCCACATCCGCGACCCCAAGCGTCGCATgccttcactc-tcggtgtgcgccagcttatcgttgcggtcaacaagatggacacgaccaagtggagcgaggaccgtttcaacgaaatcgtcaaggagacgtcgacttttattaagaaggtcggctacaaccccaaatgtatttctttcgtccctatctctggctggcacggtgacaacatgctcgaggagtccacgaacatgccctggttcaagggctggaccaaggagaccaaaggtggtgtcgtcaagggcaagactcttcttgaagctatcgatgctatcgagcccccggtccggcctatggacGGGGGCTCTCTCCACATCGTGGTGAACCCCAAGCCCGCACCTCGTCAGTTTCTCGAGAATCGAGGCGTTCCGCTACCCATGGTCTTGTCGGCGCGCGTTTTCGGTCGCTTGATCGCCGCGTCGACAGCCTGGTGCTGGCCGGACACGAGGTTGTGTGGTGAAATGGGGGGCCGAACGAGGAGTGCGAAAAATTTGCACGCAGCACCTTGTGTGCTTCTTGCTATGGGTTTCAGCCGACCTTTCTCTGCTGTAACGCAGCGTGAGCAATGTGTCTGG-CCCCCACTGTCGCTCAATGTTTA---CTCCTCTTCTTGTTGCTCCCTGTGGA-TTTT-----TTCGTCGAATGTAGAAACACATGCTGACGTTYTCAT--CCCCATATACTT----GTTATTCGTAAAACGCGTCCTTAATTTCATGTATGTAAGTgttcg--gtacat--tatca-g--ct-ccaacgaacaattttgat-----gacacctattcacaggtatgaagtccatatttgtatt--tyt-ccgaacctaacttatg-tttgcg--cag
>CBH022pura
atta-tttat-ctatctcttgtgcaccttttgtagtctt---tg-aagtt--ttcgc---agtc-aatgcgg--ttt-ggggcttgg---gcttttgcagtcctt-tccctg-tttgcttcaaaggctatg--ttt-ta-tacacacta--ttgaagttacagaatgt-ctct--tattgac-------ctttgagtcagt-aaatcaatacaactttcagcaacggatctcttggctctcccatcgatgaagaacgcagcgaaatgcgataagtaatgtgaattgcagaattcagtgaatcatcgaatctttgaacgcaccttgcgccctttggtattccgaagggcatgcctgtttgagtgtc-attaaattctcaaccttgcaagct-ttttt----g-c-tagtgaggcttggat-gtgaggg-tttttgctggcttcc--ttcagtt--ggatggtctgctccctttaaattcattagtggat-tcctttgtggatgg--tcacttggtgtgataattatctacgccgcctgactctgatacaagacttgtggg-gacctgcttataaccg------tctc-ttcaa-gagacaatctataca-ttgacaatttgaCGGATCCCAATTTCGCGGACAAGATTCGCCACATCCGCGACCCCAAGCGTCGCATgccttcactc-tcggtgtgcgccagcttatcgttgcggtcaacaagatggacacgaccaagtggagcgaggaccgtttcaacgaaatcgtcaaggagacgtcgacttttattaagaaggtcggctacaaccccaaatgtatttctttcgtccctatctctggctggcacggtgacaacatgctcgaggagtccacgaacatgccctggttcaagggctggaccaaggagaccaaaggtggtgtcgtcaagggcaagactcttcttgaagctatcgatgctatcgagcccccggtccggcctatggacGGGGGCTCTCTCCACATCGTGGTGAACCCCAAGCCCGCACCTCGTCAGTTTCTCGAGAATCGAGGCGTTCCGCTACCCATGGTCTTGTCGGCGCGCGTTTTCGGTCGCTTGATCGCCGCGTCGACAGCCTGGTGCTGGCCGGACACGAGGTTGTGTGGTGAAATGGGGGGCCGAACGAGGAGTGCGAAAAATTTGCACGCAGCACCTTGTGTGCTTCTTGCTATGGGTTTCAGCCGACCTTTCTCTGCTGTAACGCAGCGTGAGCAATGTGTCTGG-CCCCCACTGTCGCTCAATGTTTA---CTCCTCTTCTTGTTGCTCCCTGTGGA-TTTT-----TTCGTCGAATGTAGAAACACATGCTGACGTTYTCAT--CCCCATATACTT----GTTATTCGTAAAACGCGTCCTTAATTTCATGTATGTAAGTgttcg--gtacat--tatca-g--ct-ccaacgaacaattttgat-----gacacctattcacaggtatgaagtccatatttgtatt--tyt-ccgaacctaacttatg-tttgcg--cag
>KKpura
atta-tttat-ctatctcttgtgcaccttttgtagtctt---tg-aagtt--ttcgc---agtc-aatgcgg--ttt-ggggcttgg---gcttttgcagtcctt-tccctg-tttgcttcaaaggctatg--ttt-ta-tacacacta--ttgaagttacagaatgt-ctct--tattgac-------ctttgagtcagt-aaatcaatacaactttcagcaacggatctcttggctctcccatcgatgaagaacgcagcgaaatgcgataagtaatgtgaattgcagaattcagtgaatcatcgaatctttgaacgcaccttgcgccctttggtattccgaagggcatgcctgtttgagtgtc-attaaattctcaaccttgcaagct-ttttt----g-c-tagtgaggcttggat-gtgaggg-tttttgctggcttcc--ttcagtt--ggatggtctgctccctttaaattcattagtggat-tcctttgtggatgg--tcacttggtgtgataattatctacgccgcctgactctgatacaaaacttgtggg-gacctgcttataaccg------tctc-ttcaa-gagacaatctataca-ttgacaatttgaCGGATCCCAATTTCGCGGACAAGATTCGCCACATCCGCGACCCCAAGCGTCGCATgccttcactc-tcggtgtgcgccagcttatcgttgcggtcaacaagatggacacgaccaagtggagcgaggaccgtttcaacgaaatcgtcaaggagacgtcgacttttattaagaaggtcggctacaaccccaaatctatttctttcgtccctatctctggctggcacggtgacaacatgctcgaggagtccacgaacatgccctggttcaagggctggaccaaggagaccaaaggtggtgtcgtcaagggcaagactcttcttgaagctatcgatgctatcgagcccccggtccggcctatggacGGGGGCTCTCTCCACATCGTGGTGAACCCCAAGCCCGCACCTCGTCAGTTTCTCGAGAATCGAGGCGTTCCGCTACCCATGGTCTTGTCGGCGCGCGTTTTCGGTCGCTTGATCGCCGCGTCGACAGCCTGGTGCTGGCCGGACACGAGGTTGTGTGGTGAAATGGGGGGCCGAACGAGGAGTGCGAAAAATTTGCACGCAGCACCTTGTGTGCTTCTTGCTATGGGTTTCAGCCGACCTTTCTCTGCTGTAACGCAGCGTGAGCAATGTGTCTGG-CCCCCACTGTCGCTCAATGTTTA---CTCCTCTTCTTGTTGCTCCCTGTGGA-TTTT-----TTCGTCGAATGTAGAAACACATGCTGACGTTYTCAT--CCCCATATACTT----GTTATTCGTAAAACGCGTCCTTAATTTCATGTATGTAAGTgttcg--gtacat--tatca-g--cc-ccaacgaacaattttgat-----gacacctattcacaggtatgaagttcatatttgtatt--tct-ccgaacytaacttatg-tttgcg--cag
>CBH039pura
atta-tttat-ctatctcttgtgcaccttttgtagtctt---tg-aagtg--ttcgc---agtc-aatgcgg--ttt-ggggcttgg---gcttttgaagtcctt-tccctg-tttgcttcaaaggctatg--ttt-ta-tacacactat-ttgaagttacagaatgt-ctct--tattgac-------cttagagtcagt-aaatcaatacaactttcagcaacggatctcttggctctcccatcgatgaagaacgcagcgaaatgcgataagtaatgtgaattgcagaattcagtgaatcatcgaatctttgaacgcaccttgcgccctttggtattccgaagggcatgcctgtttgagtgtc-attaaattctcaaccttgcaagct-ttttt----g-c-tagtgaggcttggat-gtgaggg-cttttgctggcttcc-attcagtt--ggatggtctgctccctttaaattcattagtggat-tcctttgtggatgg--tcacttggtgtgataattatctacgccgcctgactctgatacaagacttgtggg-gacctgcttataaccg------tctctttcaa-gagacaatct--cta-ttgacaatttgaCGGATCCCAATTTCGCGGACAAGATTCGCCACATCCGCGACCCCAAGCGTCGCATgccttcactc-tcggtgtgcgccagcttatcgttgcggtcaacaagatggacacgaccaagtggagcgaggaccgtttcaacgaaatcgtcaaggagacgtccactttcattaagaaggtcggctacaaccccaaaaatatttgtttcgtccctatctctggctggcacggtgacaacatgcttgaggagtccacgaacatgccctggttcaagggctggaccaaggagaccaaaagtggtgtcgtcaagggcaagactcttcttgaagctatcgatgctatcgagcccccggtacggcctatggacGGGGGCTCTCTCCACATCGTGGTGAACCCCAAGCCCGCACCTCGTCAGTTTCTCGAGAATCGAGGCGTTCCGCTACCCATGGTCTTGTCGGCGCGCGTTTTCGGTCGCTTGATCGCCGCGTCGACAGCCTGGTGCTGGCCGGACACGAGGTTGTGTGGTGAAATGGGGGGCCGAACGAGGAGTGCGAAAAATTTGCACGCAGCACCTTGTGTGCTTCTTGCTATGGGTTTCAGCCGACCTTTCTCTGCTGTAACGCAGCGTGAGCAATGTGTCTGG-CCCCCACTGTCGCTCAATGTTTA---CTCCTCCTCTTGTTGCTCCCTGTGGA-TTTT-----TTCGTCGAATGTAGAAACACATGCTGACGTTTTCAT--CTCCATATACTT----GATACCCGTAAAACGCGTTCTTAATTTCATGTATGTAAGTgttcg--gtgcat--tatca-c--cc-ctaacgaataatttcgat-----gacatcgattcacaggtatgaagttcaga-ttgtatt--tctaccgaacctaacttgag-tttgcg--cag
>CBH410pura
atta-tttat-ctatctcttgtgcaccttttgtagtctt---tg-aagtg--ttcgc---agtc-aatgcgg--ttt-ggggtttgg---gcttttgaagtcctt-tccctg-tttgcttcaaaggctatg--ttt-ta-tacacactat-ttgaagttacagaatgt-ctcc--tattgac-------cttagagtcagt-aaatcaatacaactttcagcaacggatctcttggctctcccatcgatgaagaacgcagcgaaatgcgataagtaatgtgaattgcagaattcagtgaatcatcgaatctttgaacgcaccttgcgccctttggtattccgaagggcatgcctgtttgagtgtc-attaaattctcaaccttgcaagct-ttttt----g-c-tagtgaggcttggat-gtgaggg-cttttgctggcttcc-attcagtt--ggatggtctgctccctttaaattcattagtggat-tcctttgtggatgg--tcacttggtgtgataattatctacgccgcctgactctgatacaagacttgtggg-gacctgctcataaccg------tctc-ttcaa-gagacaatct--tta-ttgacaatttgaCGGATCCCAATTTCGCGGACAAGATTCGCCACATCCGCGACCCCAAGCGTCGCATgccttcactc-tcggtgtgcgccagcttatcgttgcggtcaacaagatggacacgaccaagtggagtgaggaccgtttcaacgaaatcgtcaaggagacgtccactttcattaagaaggtcggctacaaccccaaatctatttctttcgtccctatctctggctggcacggtgacaacatgcttgaggagtccacgaacatgccctggttcaagggctggaccaaggagaccaaagctggtgtcgtcaagggcaagactcttcttgaagctatcgatgccatcgagcccccgctccggcctgtggacGGGGGCTCTCTCCACATCGTGGTGAACCCCAAGCCCGCACCTCGTCAGTTTCTCGAGAATCGAGGCGTTCCGCTACCCATGGTCTTGTCGGCGCGCGTTTTCGGTCGCTTGATCGCCGCGTCGACAGCCTGGTGCTGGCCGGACACGAGGTTGTGTGGTGAAATGGGGGGCCGAACGAGGAGTGCGAAAAATTTGCACGCAGCACCTTGTGTGCTTCTTGCTATGGGTTTCAGCCGACCTTTCTCTGCTGTAACGCAGCGTGAGCAATGTGTCTGG-CCCCCACTGTCGCTCCATGTTTA---CTCCTCCTCTTGTTGCTCCCTGTGGA-TTTT-----TTCGTCGAATGTAGAAACACATGCTGACGTTTTCAT--CCCCATATACTT----GTTACCCGTAAAACGCGTCCTTAATTTCATGTATGTAAGTgttcg--gtgcat--tatca-g--cc-ctaacgaataattttgat-----gacaccgattcacaggtatgaagttcagatttgtatt--tctaccgaatctaacttatg-tttg----cag
>JV06979pura
atta-tttat-ctatctcttgtgcaccttttgtagtctt---tg-aagtg--ttcgc---agtc-aatgcgg--ttt-ggggtttgg---gcttttgaagtcctt-tccctg-tttgcttcaaaggctatg--ttt-ta-tacacactat-ttgaagttacagaatgt-ctcc--tattgac-------cttagagtcagt-aaatcaatacaactttcagcaacggatctcttggctctcccatcgatgaagaacgcagcgaaatgcgataagtaatgtgaattgcagaattcagtgaatcatcgaatctttgaacgcaccttgcgccctttggtattccgaagggcatgcctgtttgagtgtc-attaaattctcaaccttgcaagct-ttttt----g-c-tagtgaggcttggat-gtgaggg-cttttgctggcttcc-attcagtt--ggatggtctgctccctttaaattcattagtggat-tcctttgtggatgg--tcacttggtgtgataattatctacgccgcctgactctgatacaagacttgtggg-gacctgctcataaccg------tctc-ttcaa-gagacaatct--tta-ttgacaatttgaCGGATCCCAATTTCGCGGACAAGATTCGCCACATCCGCGACCCCAAGCGTCGCATgccttcactc-tcggtgtgcgccagcttatcgttgcggtcaacaagatggacacgaccaagtggagtgaggaccgtttcaacgaaatcgtcaaggagacgtccactttcattaagaaggtcggctacaaccccaaatctatttctttcgtccctatctctggctggcacggtgacaacatgcttgaggagtccacgaacatgccctggttcaagggctggaccaaggagaccaaagctggtgtcgtcaagggcaagactcttcttgaagctatcgatgccatcgagcccccgctccggcctgtggacGGGGGCTCTCTCCACATCGTGGTGAACCCCAAGCCCGCACCTCGTCAGTTTCTCGAGAATCGAGGCGTTCCGCTACCCATGGTCTTGTCGGCGCGCGTTTTCGGTCGCTTGATCGCCGCGTCGACAGCCTGGTGCTGGCCGGACACGAGGTTGTGTGGTGAAATGGGGGGCCGAACGAGGAGTGCGAAAAATTTGCACGCAGCACCTTGTGTGCTTCTTGCTATGGGTTTCAGCCGACCTTTCTCTGCTGTAACGCAGCGTGAGCAATGTGTCTGG-CCCCCACTGTCGCTCCATGTTTA---CTCCTCCTCTTGTTGCTCCCTGTGGA-TTTT-----TTCGTCGAATGTAGAAACACATGCTGACGTTTTCAT--CCCCATATACTT----GTTACCCGTAAAACGCGTCCTTAATTTCATGTATGTAAGTgttcg--gtgcat--tatca-g--cc-ctaacgaataattttgat-----gacaccgattcacaggtatgaagttcagatttgtatt--tctaccgaatctaacttatg-tttg----cag
>TL12786pura
atta-tttat-ctatctcttgtgcaccttttgtagtctt---tg-aagtg--ttcgc---agtc-aatgcgg--ttt-ggggtttgg---gcttttgaagtcctt-tccctg-tttgcttcaaaggctatg--ttt-ta-tacacactat-ttgaagttacagaatgt-ctct--tattgac-------cttagagtcagt-aaatcaatacaactttcagcaacggatctcttggctctcccatcgatgaagaacgcagcgaaatgcgataagtaatgtgaattgcagaattcagtgaatcatcgaatctttgaacgcaccttgcgccctttggtattccgaagggcatgcctgtttgagtgtc-attaaattctcaaccttgcaagct-ttttt----g-c-tagtgaggcttggat-gtgaggg-cttttgctggcttcc-attcagtt--ggatggtctgctccctttaaattcattagtggat-tcctttgtggatgg--tcacttggtgtgataattatctacgccgcctgactctgatacaagacttgtggg-gacctgctcataaccg------tctc-ttcaa-gagacaatct--tta-ttgacaatttgaCGGATCCCAATTTCGCGGACAAGATTCGCCACATCCGCGACCCCAAGCGTCGCATgccttcactc-tcggtgtgcgccagcttatcgttgcggtcaacaagatggacacgaccaagtggagtgaggaccgtttcaacgaaatcgtcaaggagacgtccactttcattaagaaggtcggctacaaccccaaatctatttctttcgtccctatctctggctggcacggtgacaacatgcttgaggagtccacgaacatgccctggttcaagggctggaccaaggagaccaaagctggtgtcgtcaagggcaagactcttcttgaagctatcgatgccatcgagcccccgctccggcctgtggacGGGGGCTCTCTCCACATCGTGGTGAACCCCAAKCCCGCACCTCGTCAGTTTCTCGAGAATCGAGGCGTTCCGCTACCCATGGTCTTGTCGGCGCGCGTTTTCGGTCGCTTGATCGCCGCGTCGACAGCCTGGTGCTGGCCGGACACGAGGTTGTGTGGTGAAATGGGGGGCCGAACGAGGAGTGCGAAAAATTTGCACGCAGCACCTTGTGTGCTTCTTGCTATGGGTTTCAGCCGACCTTTCTCTGCTGTAACGCAGCGTGAGCAATGTGTCTGG-CCCCCACTGTCGCTCCATGTTTA---CTCCTCCTCTTGTTGCTCCCTGTGGA-TTTT-----TTCGTCGAATGTAGAAACACATGCTGACGTTTTCAT--CCCCATATACTT----GTTACCCGTAAAACGCGTCCTTAATTTCATGTATGTAAGTgttcg--gtgcat--tatca-g--cc-ctaacgaataattttgat-----gacaccgattcacaggtatgaagttcagatttgtatt--tctaccgaatctaacttatg-tttg----cag
>TL4571pura
atta-tttat-ctatctcttgtgcaccttttgtagtctt---tg-aagtg--ttcgc---agtc-aatgcgg--ttt-ggggtttgg---gcttttgaagtcctt-tccctg-tttgcttcaaaggctatg--ttt-ta-tacacactat-ttgaagttacagaatgt-ctct--tattgac-------cttagagtcagt-aaatcaatacaactttcagcaacggatctcttggctctcccatcgatgaagaacgcagcgaaatgcgataagtaatgtgaattgcagaattcagtgaatcatcgaatctttgaacgcaccttgcgccctttggtattccgaagggcatgcctgtttgagtgtc-attaaattctcaaccttgcaagct-ttttt----g-c-tagtgaggcttggat-gtgaggg-cttttgctggcttcc-attcagtt--ggatggtctgctccctttaaattcattagtggat-tcctttgtggatgg--tcacttggtgtgataattatctacgccgcctgactctgatacaagacttgtggg-gacctgctcataaccg------tctc-ttcaa-gagacaatct--tta-ttgacaatttgaCGGATCCCAATTTCGCGGACAAGATTCGCCACATCCGCGACCCCAAGCGTCGCATgccttcactc-tcggtgtgcgccagcttatcgttgcggtcaacaagatggacacgacmaagtggagtgaggaccgtttcaacgaaatcgtcaaggagacgtccactttcattaagaaggtcggctacaaccccaaatctatttctttcgtccctatctctggctggcacggtgacaacatgcttgaggagtccacgaacatgccctggttcaagggctggaccaaggagaccaaagctggtgtcgtcaagggcaagactcttcttgaagctatcgatgccatcgagcccccgctccggcctgtggacGGGGGCTCTCTCCACATCGTGGTGAACCCCAAGCCCGCACCTCGTCAGTTTCTCGAGAATCGAGGCGTTCCGCTACCCATGGTCTTGTCGGCGCGCGTTTTCGGTCGCTTGATCGCCGCGTCGACAGCCTGGTGCTGGCCGGACACGAGGTTGTGTGGTGAAATGGGGGGCCGAACGAGGAGTGCGAAAAATTTGCACGCAGCACCTTGTGTGCTTCTTGCTATGGGTTTCAGCCGACCTTTCTCTGCTGTAACGCAGCGTGAGCAATGTGTCTGG-CCCCCACTGTCGCTCCATGTTTA---CTCCTCCTCTTGTTGCTCCCTGTGGA-TTTT-----TTCGTCGAATGTAGAAACACATGCTGACGTTTTCAT--CCCCATATACTT----GTTACCCGTAAAACGCGTCCTTAATTTCATGTATGTAAGTgttcg--gtgcat--tatca-g--cc-ctaacgaataattttgat-----gacaccgattcacaggtatgaagttcagatttgtatt--tctaccgaatctaacttatg-tttg----cag
>Liu129variispora
atta-tttat-ctatctcttgtgcaccttttgtagtctt---tg-aagtg--ttcgc---agtc-aatgcgg--tttgggggcttgg---gcttttaaagtcctt-tccctg-tttgcttcaaaggctatg--ttt-ta-tacacactat-ttgaagttacagaatgt-ctct--tattgac-------ctttgagtcagt-aaatcaatacaactttcagcaacggatctcttggctctcccatcgatgaagaacgcagcgaaatgcgataagtaatgtgaattgcagaattcagtgaatcatcgaatctttgaacgcaccttgcgccctttggtattccgaagggcatgcctgtttgagtgtc-attaaattctcaaccttgcaagct-ttttt----g-c-tagtgaggcttggat-gtgaggg-cttttgctggcttcc-attcagtt--ggatggtctgctccctttaaattcattagtggat-tcctttgtggatgg--tcacttggtgtgataattatctacgccgcctgactctgatacaagacttgtggg-gacctgcttataaccg------tctctttcaa-gagacaatct--ata-ttgacaatttga-------------------------------------------------------gccttcactc-tcggtgtgcgccagcttatcgttgcggtcaacaagatggacacgaccaagtggagcgaggaccgtttcaacgaaatcgtcaaggagacgtccactttcattaagaaggtcggctacaaccccaaatctatttctttcgtccctatctctggctggcacggtgacaacatgcttgaggagtccacgaacatgccctggttcaagggctggaccaaggagaccaaaggtggtgtcgtcaagggcaagactcttcttgaagctatcgatgctatcgaggccccggtccggcctgtggac-------------------------------------------------------------------------------------------------------------------------------------------------------------------------------------------------------------------------------------------------------------------------------------------------------------------------------------------------------------------------------------------------------------------------------------------------gttcg--gtgcat--tacaa-g--cc-ctaacgaataattctgat-----gacatcgattcacaggtatgaagttcagatttgtatt--tctaccgaacctgacttgag-tttgcg--cag
>Liu369variispora
atta-tttat-ctatctcttgtgcaccttttgtagtctt---tg-aagtg--ttcgc---agtc-aatgcgg--tttgggggcttgg---gcttttaaagtcctt-tccctg-tttgcttcaaaggctatg--ttt-ta-tacacactat-ttgaagttacagaatgt-ctct--tattgac-------ctttgagtcagt-aaatcaatacaactttcagcaacggatctcttggctctcccatcgatgaagaacgcagcgaaatgcgataagtaatgtgaattgcagaattcagtgaatcatcgaatctttgaacgcaccttgcgccctttggtattccgaagggcatgcctgtttgagtgtc-attaaattctcaaccttgcaagct-ttttt----g-c-tagtgaggcttggat-gtgaggg-cttttgctggcttcc-attcagtt--ggatggtctgctccctttaaattcattagtggat-tcctttgtggatgg--tcacttggtgtgataattatctacgccgcctgactctgatacaagacttgtggg-gacctgcttataaccg------tctctttcaa-gagacaatct--ata-ttgacaatttga-------------------------------------------------------gccttcactc-tcggtgtgcgccagcttatcgttgcggtcaacaagatggacacgaccaagtggagcgaggaccgtttcaacgaaatcgtcaaggagacgtccactttcattaagaaggtcggctacaaccccaaatctatttctttcgtccctatctctggctggcacggtgacaacatgctcgaggagtccaccaacatgccctggttcaagggctggaccaaggagaccaaaggtggtgtcgtcaagggcaagactcttcttgaagctatcgatgctatcgaggccccggtccggcctgtggac-------------------------------------------------------------------------------------------------------------------------------------------------------------------------------------------------------------------------------------------------------------------------------------------------------------------------------------------------------------------------------------------------------------------------------------------------gttcg--gtgcat--tacaa-g--cc-ctaacgaataattctgat-----gacatcgattcacaggtatgaagttcagatttgtatt--tctaccgaacctaacttgag-tttgcg--cag
>Liu370variispora
atta-tttat-ctatctcttgtgcaccttttgtagtctt---tg-aagtg--ttcgc---agtc-aatgcgg--tttgggggcttgg---gcttttaaagtcctt-tccctg-tttgcttcaaaggctatg--ttt-ta-tacacactat-ttgaagttacagaatgt-ctct--tattgac-------ctttgagtcagt-aaatcaatacaactttcagcaacggatctcttggctctcccatcgatgaagaacgcagcgaaatgcgataagtaatgtgaattgcagaattcagtgaatcatcgaatctttgaacgcaccttgcgccctttggtattccgaagggcatgcctgtttgagtgtc-attaaattctcaaccttgcaagct-ttttt----g-c-tagtgaggcttggat-gtgaggg-cttttgctggcttcc-attcagtt--ggatggtctgctccctttaaattcattagtggat-tcctttgtggatgg--tcacttggtgtgataattatctacgccgcctgactctgatacaagacttgtggg-gacctgcttataaccg------tctctttcaa-gagacaatct--ata-ttgacaatttga-------------------------------------------------------gccttcactc-tcggtgtgcgccagcttatcgttgcggtcaacaagatggacacgaccaagtggagcgaggaccgtttcaacgaaatcgtcaaggagacgtccactttcattaagaaggtcggctacaaccccaaatctatttctttcgtccctatctctggctggcacggtgacaacatgctcgaggagtccaccaacatgccctggttcaagggctggaccaaggagaccaaaggtggtgtcgtcaagggcaagactcttcttgaagctatcgatgctatcgaggccccggtccggcctgtggac-------------------------------------------------------------------------------------------------------------------------------------------------------------------------------------------------------------------------------------------------------------------------------------------------------------------------------------------------------------------------------------------------------------------------------------------------gttcg--gtgcat--tacaa-g--cc-ctaacgaataattctgat-----gacatcgattcacaggtatgaagttcagatttgtatt--tctaccgaacctaacttgag-tttgcg--cag
>CBH187brunnea
atta-tttat-ctatctcttgtgcaccttttgtagtctt---tg-aagcg--ttcgc---agtc-aatgcgg--ttt-ggggtttgg---gcttttgcagtcctt-tccctg-tttgcttcaaaggctatg--ttt-ta-tacacactat-ttgaagttacagaatgt-ctct--tattgac-------c-ttgagtcagt-aaatcaatacaactttcagcaacggatctcttggctctcccatcgatgaagaacgcagcgaaatgcgataagtaatgtgaattgcagaattcagtgaatcatcgaatctttgaacgcaccttgcgccctttggtattccgaagggcatgcctgtttgagtgtc-attaaattctcaaccttgcaagct-ttttt----g-c-tagtgaggcttggat-gtgaggg-c--ttgctggcttcc--ttcagtt--ggatggtctgctccctttaaattcattagtggat-tcctttgtggatgg--tcacttggtgtgataattatctacgccgcctgactctgatacaagacttgtggg-gacctgctcataaccg------tctc-ttc---gagacaatct--ata-ttgacaatttgaCGGATCCCAATTTCGCGGACAAGATTCGCCACATCCGCGACCCCAAGCGTCGCATgccttcactc-tcggtgtgcgccagcttatcgttgcggtcaacaagatggacacgaccaagtggagtgaggaccgtttcaacgaaatcgtcaaggagacgtccaccttcattaagaaggtcggctacaaccccaaaactatttctttcgtccctatctctggctggcacggtgacaatatgcttgaggagtccacgaacatgccctggttcaagggctggaccaaggagaccaaaggtggtgtcgtcaagggcaagactcttcttgaagctatcgatgctatcgaggccccgacccggcctacggacGGGGGCTCTCTCCACATCGTGGTGAACCCCAAGCCCGCACCTCGTCAGTTTCTCGAGAATCGAGGCGTTCCGCTACCCATGGTCTTGTCGGCGCGCGTTTTCGGTCGCTTGATCGCCGCGTCGACAGCCTGGTGTTGGCCGGACACGAGGTTGTGTGGTGAAATGGGGGGCCGAACGAGGAGTGCGAAAAAATTGCACGCAGCACCTTGTGTGCTTCTTGCTATGGGTTTCAGCCGACCTTTCTCTGCTGTAACGCAGCGTGAGCAATGTGTCTGG-CCCCCACTGTCGCTCAATGTTTA---CTCCTCCTCTTGTTGCTCCCTGTGGA-TTTT-----TTCGTCGAATGTAGAAACACACGCTGACGTTTTCAT--CCCCATATACTT----GATACCCGTAAAACGCGTCCTTAATTTCATGTATGTAAGTgttcg--gtgcat--tatca-g--cc-ctgacgaataatgttgat-----gacatctattcgcaggtatgtagttcagatttgtatt--tctaccgaccctaacttgtg-tttgtg--cag
>CBH386brunnea
atta-tttat-ctatctcttgtgcaccttttgtagtctt---tg-aagcg--ttcgc---agtc-aatgcgg--ttt-ggggcttgg---gcttttgcagtcctt-tccctg-tttgcttcaaaggctatg--ttt-ta-tacacactat-ttgaagttacagaatgt-ctct--tattgac-------c-ttgagtcagt-aaatcaatacaactttcagcaacggatctcttggctctcccatcgatgaagaacgcagcgaaatgcgataagtaatgtgaattgcagaattcagtgaatcatcgaatctttgaacgcaccttgcgccctttggtattccgaagggcatgcctgtttgagtgtc-attaaattctcaaccttgcaagct-ttttt----g-c-tagtgaggcttggat-gtgaggg-c--ttgctggcttcc--ttcagtt--ggatggtctgctccctttaaattcattagtggat-tcctttgtggatgg--tcacttggtgtgataattatctacgccgcctgactctgatacaagacttgtggg-gacctgctcataaccg------tctc-ttc---gagacaatct--ata-ttgacaatttgaCGGATCCCAATTTCGCGGACAAGATTCGCCACATCCGCGACC-------------gccttcactc-tcggtgtgcgccagcttatcgttgcggtcaacaagatggacacgaccaagtggagtgaggaccgtttcaacgaaatcgtcaaggagacgtccaccttcattaagaaggtcggctacaaccccaaaactatttctttcgtccctatctctggctggcacggtgacaatatgcttgaggagtccacgaacatgccctggttcaagggctggaccaaggagaccaaaggtggtgtcgtcaagggcaagactcttcttgaagctatcgatgctatcgaggccccgacccggcctacggacGGGGGCTCTCTCCACATCGTGGTGAACCCCAAGCCCGCACCTCGTCAGTTTCTCGAGAATCGAGGCGTTCCGCTACCCATGGTCTTGTCGGCGCGCGTTTTCGGTCGCTTGATCGCCGCGTCGACAGCCTGGTGTTGGCCGGACACGAGGTTGTGTGGTGAAATGGGGGGCCGAACGAGGAGTGCGAAAAAATTGCACGCAGCACCTTGTGTGCTTCTTGCTATGGGTTTCAGCCGACCTTTCTCTGCTGTAACGCAGCGTGAGCAATGTGTCTGG-CCCCCACTGTCGCTCAATGTTTA---CTCCTCCTCTTGTTGCTCCCTGTGGA-TTTT-----TTCGTCGAATGTAGAAACACACGCTGACGTTTTCAT--CCCCATATACTT----GATACCCGTAAAACGCGTCCTTAATTTCATGTATGTAAGTgttcg--gtgcat--tatca-g--cc-ctgacgaataatgttgat-----gacatctattcgcaggtatgtagttcagatttgtatt--tctaccgaccctaacttgtg-tttgtg--cag
>Liu59subbrunnea
atta-tttat-ctatctcttgtgcaccttttgtagtctt---tg-aagtg--ttcgc---agtc-aatgcgg--ttt-ggggcttgg---gcttttgaagtcctt-tccctg-tttgcttcaaaggctatg--ttt-ta-tacacactat-ttgaagttacagaatgt-ctct--tattgac-------c-tggagtcagt-aaatcaatacaactttcagcaacggatctcttggctctcccatcgatgaagaacgcagcgaaatgcgataagtaatgtgaattgcagaattcagtgaatcatcgaatctttgaacgcaccttgcgccctttggtattccgaagggcatgcctgtttgagtgtc-attaaattctcaaccttgcaagct-ttttt----g-c-tggtgaggcttggat-gtgaggg-cttttgctggcttcc--ttaagtt--ggatggtctgctccctttaaattcattagtggat-tcctttgtggatgg--tcacttggtgtgataattatctacgccgcctgactctgatacaagacttgtggg-gacccgcttataaccg------tctc-ttcaatgagacaatct--aca-ttgacaatttgaCGGATCCCAATTTCGCGGACAAGATTCGCCACATCCGCGACCCCAAGCGTCGCATgccttcactc-tcggtgtgcgccagcttatcgttgcggtcaacaagatggacacgaccaagtggagcgaggaccgtttcaacgaaatcgtcaaggagacgtccaccttcattaagaaggtcggctacaaccccaaatctatttcttttgtccctatctctggctggcacggtgacaacatgcttgaggagtccacgaacatgccctggttcaagggctggaccaaggagaccaaaggtggtgtcgtcaagggcaagactcttcttgaagctatcgatgctatcgagcccccggttcggcctatggacGGGGGCTCTCTCCACATCGTGGTGAACCCCAAGCCCGCACCTCGTCAGTTTCTCGAGAATCGAGGCGTTCCGCTACCCATGGTCTTGTCGGCGCGCGTTTTCGGTCGCTTGATCGCCGCGTCGACAGCCTGGTGTTGGCCGGACACGAGGTTGTGTGGTGAAATGGGGGGCCGAACGAGGAGTGCGAAAAATTTGCACGCAGCACCTTGTGTGCTTCTTGCTATGGGTTTCAGCCGACCTTTCTCTGCTGTAACGCAGCGTGAGCATTGTGTCTGG-CTCCCACTGTCGCTCAATGTTTA---CTCCTCCTCTTGTTGCGCCCTGTGGA-TTTT-----TTCGTCGAATGTAGAAACACATGCTGACGTTTTCAT--CCCCATATACTT----TATACCCGTAAAACGCGTCCTTAATTTCATGTATGTAAGTgttcg--gtgcat--catca-g--cc-ctaacgaataattctgat-----gacacctattcacaggtatgtagttcagatttgtatt--ttggccgaacctcacctgtg-tttgcg--cag
>Liu265subbrunnea
atta-tttat-ctatctcttgtgcaccttttgtagtctt---tg-aagtg--ttcgc---agtc-aatgcgg--ttt-ggggcttgg---gcttttgaagtcctt-tccctg-tttgcttcaaaggctatg--ttt-ta-tacacactat-ttgaagttacagaatgt-ctct--tattgac-------c-ttgagtcagt-aaatcaatacaactttcagcaacggatctcttggctctcccatcgatgaagaacgcagcgaaatgcgataagtaatgtgaattgcagaattcagtgaatcatcgaatctttgaacgcaccttgcgccctttggtattccgaagggcatgcctgtttgagtgtc-attaaattctcaaccttgcaagct-ttttt----g-c-tggcgaggcttggat-gtgaggg-cttttgctggcttcc--ttcagtt--ggatggtctgctccctttaaattcattagtggat-tcctttgtggatgg--tcacttggtgtgataattatctacgccgcctgactctgatacaagacttgtggg-gacccgcttataaccg------tctc-ttcaatgagacaatct--aca-ttgacaatttgaCGGATCCCAATTTCGCGGACAAGATTCGCCACATCCGCGACCCCAAGCGTCGCATgccttcactc-tcggtgtgcgccagcttatcgttgcggtcaacaagatggacacgaccaagtggagcgaggaccgtttcaacgaaatcgtcaaggagacgtccaccttcattaagaaggtcggctacaaccccaaatctatttcttttgtccctatctctggctggcacggtgacaacatgcttgaggagtccacgaacatgccctggttcaagggctggaccaaggagaccaaaggtggtgtcgtcaagggcaagactcttcttgaagctatcgatgctatcgagcccccggttcggcctatggacGGGGGCTCTCTCCACATCGTGGTGAACCCCAAGCCCGCACCTCGTCAGTTTCTCGAGAATCGAGGCGTTCCGCTACCCATGGTCTTGTCGGCGCGCGTTTTCGGTCGCTTGATCGCCGCGTCGACAGCCTGGTGTTGGCCGGACACGAGGTTGTGTGGTGAAATGGGGGGCCGAACGAGGAGTGCGAAAAATTTGCACGCAGCACCTTGTGTGCTTCTTGCTATGGGTTTCAGCCGACCTTTCTCTGCTGTAACGCAGCGTGAGCATTGTGTCTGG-CTCCCACTGTCGCTCAATGTTTA---CTCCTCCTCTTGTTGCGCCCTGTGGA-TTTT-----TTCGTCGAATGTAGAAACACATGCTGACG-TTTCAT--CCCCATATACTT----TATACCCGTAAAACGCGTCCTTAATTTCATGTATGTAAGTgttcg--gtgcat--catca-g--cc-ctaacgaataattctgat-----gacacctattcacaggtatgtagttcagatttgtatt--ttggccgaacctcacctgtg-tttgcg--cag
>Liu315subbrunnea
atta-tttat-ctatctcttgtgcaccttttgtagtctt---tg-aagtg--ttcgc---agtc-aatgcgg--ttt-ggggcttgg---gcttttgcagtcctt-tccctg-tttgcttcaaaggctatg--ttt-ta-tacacactat-ttgaagttacagaatgt-ctct--tattgac-------c-ttgagtcagt-aaatcaatacaactttcagcaacggatctcttggctctcccatcgatgaagaacgcagcgaaatgcgataagtaatgtgaattgcagaattcagtgaatcatcgaatctttgaacgcaccttgcgccctttggtattccgaagggcatgcctgtttgagtgtc-attaaattctcaaccttgcaagct-ttttt----g-c-tagtgaggcttggat-gtgaggg-cttttgctggcttcc--ttcagtt--ggatggtctgctccctttaaattcattagtggat-tcctttgtggatgg--tcacttggtgtgataattatctacgccgcctgactctgatacaagacttgtggg-gacccgcttataaccg------tctc-ttcaatgagacaatct--aca-ttgacaatttga-------------------------------------------------------gccttcactc-tcggtgtgcgccagcttatcgttgcggtcaacaagatggacacgaccaagtggagcgaggaccgtttcaacgaaatcgtcaaggagacgtccaccttcattaagaaggtcggctacaaccccaaatctatttcttttgtccctatctctggctggcacggtgacaacatgcttgaggagtccacgaacatgccctggttcaagggctggaccaaggagaccaaaggtggtgtcgtcaagggcaagactcttcttgaagctatcgatgctatcgagcccccggttcggcctatggac-------------------------------------------------------------------------------------------------------------------------------------------------------------------------------------------------------------------------------------------------------------------------------------------------------------------------------------------------------------------------------------------------------------------------------------------------gttcg--gtgcat--catca-g--cc-ctaacgaataattctgat-----gacacctattcacaggtatgtagttcagatttgtatt--ttggccgaacctcacctgtg-tttgcg--cag
>Liu453subbrunnea
atta-tttat-ctatctcttgtgcaccttttgtagtctt---tg-aagtg--ttcgc---agtc-aatgcgg--ttt-ggggcttgg---gcttttgaagtcctt-tccctg-tttgcttcaaaggctatg--ttt-ta-tacacactat-ttgaagttacagaatgt-ctct--tattgac-------c-ttgagtcagt-aaatcaatacaactttcagcaacggatctcttggctctcccatcgatgaagaacgcagcgaaatgcgataagtaatgtgaattgcagaattcagtgaatcatcgaatctttgaacgcaccttgcgccctttggtattccgaagggcatgcctgtttgagtgtc-attaaattctcaaccttgcaagct-ttttt----g-c-tggcgaggcttggat-gtgaggg-cttttgctggcttcc--ttaagtt--ggatggtctgctccctttaaattcattagtggat-tcctttgtggatgg--tcacttggtgtgataattatctacgccgcctgactctgatacaagacttgtggg-gacccgcttataaccg------tctc-ttcaatgagacaatct--aca-ttgacaatttgaCGGATCCCAATTTCGCGGACAAGATTCGCCACATCCGCGACCCCAAGCGTCGCATgccttcactc-tcggtgtgcgccagcttatcgttgcggtcaacaagatggacacgaccaagtggagcgaggaccgtttcaacgaaatcgtcaaggagacgtccaccttcattaagaaggtcggctacaaccccaaatctatttcttttgtccctatctctggctggcacggtgacaacatgcttgaggagtccacgaacatgccctggttcaagggctggaccaaggagaccaaaggtggtgtcgtcaagggcaagactcttcttgaagctatcgatgctatcgagcccccggttcggcctatggacGGGGGCTCTCTCCACATCGTGGTGAACCCCAAGCCCGCACCTCGTCAGTTTCTCGAGAATCGAGGCGTTCCGCTACCCATGGTCTTGTCGGCGCGCGTTTTCGGTCGCTTGATCGCCGCGTCGACAGCCTGGTGTTGGCCGGACACGAGGTTGTGTGGTGAAATGGGGGGCCGAACGAGGAGTGCGAAAAATTTGCACGCAGCACCTTGTGTGCTTCTTGCTATGGGTTTCAGCCGACCTTTCTCTGCTGTAACGCAGCGTGAGCATTGTGTCTGG-CTCCCACTGTCGCTCAATGTTTA---CTCCTCCTCTTGTTGCGCCCTGTGGA-TTTT-----TTCGTCGAATGTAGAAACACATGCTGACGTTTTCAT--CCCCATATACTT----TATACCCGTAAAACGCGTCCTTAATTTCATGTATGTAAGTgttcg--gtgcat--catca-g--cc-ctaacgaataattctgat-----gacacctattcacaggtatgtagttcagatttgtatt--ttggccgaacctcacctgtg-tttgcg--cag
>Liu10subpura
atta-tttat-ctatctcttgtgcaccttttgtagtctt---tg-aagtg--ttcgc---agtc-aatgcgg--ttt-ggggtttgg---gcttttgaagtcctt-tccctg-tttgcttcaaaggctatg--ttt-ta-tacacactat-ttgaagttacagaatgt-ctct--tattgac-------ctttgagtcagt-aaatcaatacaactttcagcaacggatctcttggctctcccatcgatgaagaacgcagcgaaatgcgataagtaatgtgaattgcagaattcagtgaatcatcgaatctttgaacgcaccttgcgccctttggtattccgaagggcatgcctgtttgagtgtc-attaaattctcaaccttgcaagct-ttttt----g-c-tagtgaggcttggat-gtgaggg-cttttgctggcttcc-attcagtt--ggatggtctgctccctttaaattcattagtggat-tcctttgtggatgg--tcacttggtgtgataattatctacgccgcctgactctgatacaagacttgtggg-gacctgctcataaccg------tctc-ttcaa-gagacaatct--ata-ttgacaatttga-------------------------------------------------------gccttcactc-tcggtgtgcgccagcttatcgttgcggtcaacaagatggacacgaccaagtggagtgaggaccgtttcaacgaaatcgtcaaggagacgtccactttcattaagaaggtcggctacaaccccaaatctatttctttcgtccctatctctggctggcacggtgacaacatgcttgaggagtccacgaacatgccctggttcaagggctggaccaaggagaccaaagctggtgtcgtcaagggcaagactcttcttgaagctatcgatgctatcgagcccccggtccggcctgtggac-------------------------------------------------------------------------------------------------------------------------------------------------------------------------------------------------------------------------------------------------------------------------------------------------------------------------------------------------------------------------------------------------------------------------------------------------gttcg--gtgcat--tgtca-g--cc-ctaacgaataattttgat-----gacaccgattcacaggtatgaagttcagatttgtatt--tctaccgaacctaacttatg-tttg----cag
>Liu489subpura
atta-tttat-ctatctcttgtgcaccttttgtagtctt---tg-aagtg--ttcgc---agtc-aatgcgg--ttt-ggggtttgg---gcttttgaagtcctt-tccctg-tttgcttcaaaggctatg--ttt-ta-tacacactat-ttgaagttacagaatgt-ctct--tattgac-------ctttgagtcagt-aaatcaatacaactttcagcaacggatctcttggctctcccatcgatgaagaacgcagcgaaatgcgataagtaatgtgaattgcagaattcagtgaatcatcgaatctttgaacgcaccttgcgccctttggtattccgaagggcatgcctgtttgagtgtc-attaaattctcaaccttgcaagct-ttttt----g-c-tagtgaggcttggat-gtgaggg-cttttgctggcttcc-attcagtt--ggatggtctgctccctttaaattcattagtggat-tcctttgtggatgg--tcacttggtgtgataattatctacgccgcctgactctgatacaagacttgtggg-gacctgctcataaccg------tctc-ttcaa-gagacaatct--ata-ttgacaatttga-------------------------------------------------------gccttcactc-tcggtgtgcgccagcttatcgttgcggtcaacaagatggacacgaccaagtggagtgaggaccgtttcaacgaaatcgtcaaggagacgtccactttcattaagaaggtcggctacaaccccaaatctatttctttcgtccctatctctggctggcacggtgacaacatgcttgaggagtccacgaacatgccctggttcaagggctggaccaaggagaccaaagctggtgtcgtcaagggcaagactcttcttgaagctatcgatgctatcgagcccccggtccggcctgtggac-------------------------------------------------------------------------------------------------------------------------------------------------------------------------------------------------------------------------------------------------------------------------------------------------------------------------------------------------------------------------------------------------------------------------------------------------gttcg--gtgcat--tgtca-g--cc-ctaacgaataattttgat-----gacaccgattcacaggtatgaagttcagatttgtatt--tctaccgaacctaacttatg-tttg----cag
>CBH105pura
atta-tttat-ctatctcttgtgcaccttttgtagtctt---tg-aagtg--ttcgc---agtc-aatgcgg--ttt-ggggtttgg---gcttttgcagtcctt-tccctg-tttgcttcaaaggctatg--ttt-ta-tacacactat-ttgaagttacagaatgt-ctct--tattgac-------ctttgagtcagt-aaatcaatacaactttcagcaacggatctcttggctctcccatcgatgaagaacgcagcgaaatgcgataagtaatgtgaattgcagaattcagtgaatcatcgaatctttgaacgcaccttgcgccctttggtattccgaagggcatgcctgtttgagtgtc-attaaattctcaaccttgcaagct-ttttt----g-c-tagtgaggcttggat-gtgaggg-cttttgctggcttcc--ttca-tt--ggatggtctgctccctttaaattcattagtggat-tcctttgtggatgg--tcacttggtgtgataattatctacgccgcctgactctgacgcaagacttgtggg-gacctgcttataaccg------tctctttcaa-gagacaatct--aca-ttgactatttgaCGGATCCCAATTTCGCGGACAAGATTCGCCACATCCGCGACCCCAAGCGTCGCATgccttcactc-tcggtgtgcgccagctyatcgttgcggtcaacaagatggacacgaccaagtggagtgaggaccgtttcaacgaaatcgtcaaggagacgtccaccttyattaagaaggtcggctacaaccccaaaactatttgtttcgtccctatctctggctggcacggtgacaacatgcttgaggagtcsgtcaacatgccctggttcaagggctggaccaaggagaccaaaggtggtgtcgtcaagggcaagactcttcttgaagctatcgatgctatcgagcccccggtccggcctagcgacGGGGGCTCTCTCCACATCGTGGTGAACCCCAAGCCCGCACCTCGTCAGTTTCTCGAGAATCGAGGCGTTCCGCTACCCATGGTCTTGTCGGCGCGCGTTTTCGGTCGCTTGATCGCCGCGTCGACAGCCTGGTGCTGGCCGGACACGAGGCTGTGTGGTGAAATGGGGGGCCGAACGAGGAGTGCGAAAAATTTGCACGCAGCACCTTGTGTGCTTCTTGCTATGGGTTTCAGCCGACCTTTCTCTGCTGTAACGCAGCGTGAGCAATGTGTCTGG-CCCCCACTGTCGCTCAATGTTTA---CTCCTC---TTGTTGCTCCCTGTGGA-TTTT-----TTCGTCGAATGTAGAAACACATGCTGACGTTTTCAT--CTCCATATACTT----GATATTCGTAAAACGCGTCCTTAATTTCATGTATGTAAGTgttcg--gtgcat--tgtca-g--cc-staacgaataattttgat-----gacaccgattcacaggtatgaagttcaaatttgtatt--tctaccgaacctaacttatg-tttgcg--cag
>CBH169pura
atta-tttat-ctatctcttgtgcaccttttgtagtctt---tg-aagtg--ttcgc---agtc-aatgcgg--ttt-ggggtttgg---gcttttgcagtcctt-tccctg-tttgcttcaaaggctatg--ttt-ta-tacacactat-ttgaagttacagaatgt-ctct--tattgac-------ctttgagtcagt-aaatcaatacaactttcagcaacggatctcttggctctcccatcgatgaagaacgcagcgaaatgcgataagtaatgtgaattgcagaattcagtgaatcatcgaatctttgaacgcaccttgcgccctttggtattccgaagggcatgcctgtttgagtgtc-attaaattctcaaccttgcaagct-ttttt----g-c-tagtgaggcttggat-gtgaggg-cttttgctggcttcc--ttca-tt--ggatggtctgctccctttaaattcattagtggat-tcctttgtggatgg--tcacttggtgtgataattatctacgccgcctgactctgacgcaagacttgtggg-gacctgcttataaccg------tctctttcaa-gagacaatct--aca-ttgactatttgaCGGATCCCAATTTCGCGGACAAGATTCGCCACATCCGCGACCCCAAGCGTCGCATgccttcactc-tcggtgtgcgccagctcatcgttgcggtcaacaagatggacacgaccaagtggagtgaggaccgtttcaacgaaatcgtcaaggagacgtccaccttcattaagaaggtcggctacaaccccaaaactatttgtttcgtccctatctctggctggcacggtgacaacatgcttgaggagtcggtcaacatgccctggttcaagggctggaccaaggagaccaaaggtggtgtcgtcaagggcaagactcttcttgaagctatcgatgctatcgagcccccggtccggcctagcgacGGGGGCTCTCTCCACATCGTGGTGAACCCCAAGCCCGCACCTCGTCAGTTTCTCGAGAATCGAGGCGTTCCGCTACCCATGGTCTTGTCGGCGCGCGTTTTCGGTCGCTTGATCGCCGCGTCGACAGCCTGGTGCTGGCCGGACACGAGGCTGTGTGGTGAAATGGGGGGCCGAACGAGGAGTGCGAAAAATTTGCACGCAGCACCTTGTGTGCTTCTTGCTATGGGTTTCAGCCGACCTTTCTCTGCTGTAACGCAGCGTGAGCAATGTGTCTGG-CCCCCACTGTCGCTCAATGTTTA---CTCCTC---TTGTTGCTCCCTGTGGA-TTTT-----TTCGTCGAATGTAGAAACACATGCTGACGTTTTCAT--CTCCATATACTT----GATATTCGTAAAACGCGTCCTTAATTTCATGTATGTAAGTgttcg--gtgcat--tgtca-g--cc-gtaacgaataattttgat-----gacaccgattcacaggtatgaagttcaaatttgtatt--tctaccgaacctaacctatg-tttgcg--cag
>CBH404pura
atta-tttat-ctatctcttgtgcaccttttgtagtctt---tg-aagtg--ttcgc---agtc-aatgcgg--ttt-ggggtttgg---gcttttgcagtcctt-tccctg-tttgcttcaaaggctatg--ttt-ta-tacacactat-ttgaagttacagaatgt-ctct--tattgac-------ctttgagtcagt-aaatcaatacaactttcagcaacggatctcttggctctcccatcgatgaagaacgcagcgaaatgcgataagtaatgtgaattgcagaattcagtgaatcatcgaatctttgaacgcaccttgcgccctttggtattccgaagggcatgcctgtttgagtgtc-attaaattctcaaccttgcaagct-ttttt----g-c-tagtgaggcttggat-gtgaggg-cttttgctggcttcc--ttca-tt--ggatggtctgctccctttaaattcattagtggat-tcctttgtggatgg--tcacttggtgtgataattatctacgccgcctgactctgaygcaagacttgtggg-gacctgcttataaccg------tctctttcaa-gagacaatct--aca-ttgactatttgaCGGATCCCAATTTCGCGGACAAGATTCGCCACATCCGCGACCCCAAGCGTCGCATgccttcactc-tcggtgtgcgccagctcatcgttgcggtcaacaagatggacacgaccaagtggagtgaggaccgtttcaacgaaatcgtcaaggagacgtccaccttcattaagaaggtcggctacaaccccaaaactatttgtttcgtccctatctctggctggcacggtgacaacatgcttgaggagtcggtcaacatgccctggttcaagggctggaccaaggagaccaaaggtggtgtcgtcaagggcaagactcttcttgaagctatcgatgctatcgagcccccggtccggcctagcgacGGGGGCTCTCTCCACATCGTGGTGAACCCCAAGCCCGCACCTCGTCAGTTTCTCGAGAATCGAGGCGTTCCGCTACCCATGGTCTTGTCGACGCGCGTTTTCGGTCGCTTGATCGCCGCGTCGACAGCCTGGTGCTGGCCGGACACGAGGTTGTGTGGTGAAATGGGGGGCCGAACGAGGAGTGCGAAAAATTTGCACGCAGCACCTTGTGTGCTTCTTGCTATGGGTTTCAGCCGACCTTTCTCTGCTGTAACGCAGCGTGAGCAATGTGTCTGG-CCCCCACTGTCGCTCAATGTTTA---CTCCTC---TTGTTGCTCCCTGTGGA-TTTT-----TTCGTCGAATGTAGAAACACATGCTGACGTTTTCAT--CTCCATATACTT----GATATTCGTAAAACGCGTCCTTAATTTCATGTATGTAAGTgttcg--gtgcat--tgtca-g--cc-gtaacgaataattttgat-----gacaccgattcacaggtatgaagttcaaatttgtatt--tctaccgaacctaacctatg-tttgcg--cag
>CBH366pura
atta-tttat-ctatctcttgtgcaccytttgtagtctt---tg-aagtg--ttcgc---agtc-aatgcgg--ttt-ggggtttgg---gcttttgcagtcctt-tccctg-tttgcttcaaaggctatg--ttt-ta-tacacactat-ttgaagttacagaatgt-ctct--tattgac-------ctttgagtcagt-aaatcaatacaactttcagcaacggatctcttggctctcccatcgatgaagaacgcagcgaaatgcgataagtaatgtgaattgcagaattcagtgaatcatcgaatctttgaacgcaccttgcgccctttggtattccgaagggcatgcctgtttgagtgtc-attaaattctcaaccttgcaagct-ttttt----g-c-tagtgaggcttggat-gtgaggg-cttttgctggcttcc--ttca-tt--ggatggtctgctccctttaaattcattagtggat-tcctttgtggatgg--tcacttggtgtgataattatctacgccgcctgactctgacacaagacttgtggg-gacctgcttataaccg------tctctttcaa-gagacaatct--aca-ttgactatttgaCGGATCCCAATTTCGCGGACAAGATTCGCCACATCCGCGACCCCAAGCGTCGCATgccttcactc-tcggtgtgcgccagctcatcgttgcggtcaacaagatggacacgaccaagtggagtgaggaccgtttcaacgaaatcgtcaaggagacgtccaccttcattaagaaggtcggctacaaccccaaaactatttgtttcgtccctatctctggctggcacggtgacaacatgcttgaggagtcggtcaacatgccctggttcaagggctggaccaaggagaccaaaggtggtgtcgtcaagggcaagactcttcttgaagctatcgatgctatcgagcccccggtccggcctagcgacGGGGGCTCTCTCCACATCGTGGTGAACCCCAAGCCCGCACCTCGTCAGTTTCTCGAGAATCGAGGCGTTCCGCTACCCATGGTCTTGTCGGCGCGCGTTTTCGGTCGCTTGATCGCCGCGTCGACAGCCTGGTGCTGGCCGGACACGAGGTTGTGTGGTGAAATGGGGGGCCGAACGAGGAGTGCGAAAAATTTGCACGCAGCACCTTGTGTGCTTCTTGCTATGGGTTTCAGCCGACCTTTCTCTGCTGTAACGCAGCGTGAGCAATGTGTCTGG-CCCCCACTGTCGCTCAATGTTTA---CTCCTC---TTGTTGCTCCCTGTGGA-TTTT-----TTCGTCGAATGTAGAAACACATGCTGACGTTTTCAT--CTCCATATACTT----GATATTCGTAAAACGCGTCCTTAATTTCATGTATGTAAGTgttcg--gtgcat--tgtca-g--cc-gtaacgaataattttgat-----gacaccgattcacaggtatgaagttcaaatttgtatt--tctaccgaacctaacctatg-tttgcg--cag
>CBH216pura
atta-tttat-ctatctcttgtgcaccttttgtagtctt---tg-aagtg--ttcgc---agtc-aatgcgg--ttt-ggggcttgg---gcttt-gcggtcctt-tccctg-tttgcttcaaaggctatg--ttt-ta-tacacacta--ttgaagttacagaatgt-ctct--tattgac-------ctttgagtcagt-aaatcaatacaactttcagcaacggatctcttggctctcccatcgatgaagaacgcagcgaaatgcgataagtaatgtgaattgcagaattcagtgaatcatcgaatctttgaacgcaccttgcgccctttggtattccgaagggcatgcctgtttgagtgtc-attaaattctcaaccttgcaagct-ttttt----g-c-tagcgaggcttggat-gtgaggg-cttttgctggcttcc--ttta-tt--ggatggtctgctccctttaaattcattagtggga-tcctttgtggatgg--tcacttggtgtgataattatctacgccgcctgactctgaaacaagacttgtggg-gacctgctcataaccg------tctc-ttcaa-gggacaatc---ata-ttgacaatttgaCGGATCCCAATTTCGCGGACAAGATTCGCCACATCCGCGACCCCAAGCGTCGCATgccttcactc-tcggtgtgcgccagcttatcgttgccgtcaacaagatggacacgaccaagtggagcgaggaccgtttcaacgaaatcgttaaggagacgtccactttcattaagaaggtcggctacaaccccaaatctatttctttcgtccctatctctgrctggcacggtgacaacatgcttgaggagtccacgaacatgccctggttcaagggctggaccaaggagaccaaaggtggtgtcgtcaagggcaagactcttcttgaagctatcgatgctatcgagcccccggtccggcctgtggacGGGGGCTCTCTCCACATCGTGGTGAACCCCAAGCCCGCACCTCGTCAGTTTCTCGAGAATCGAGGCGTTCCGCTACCCATGGTCTTGTCGGCGCGCGTTTTCGGTCGCTTGATCGCCGCGTCGACAGCCTGGTGCTGGCCGGACACGAGGTTGTGTGGTGAAAAGGGGGGCCGAACGAGGAGTGCGAAAAATTTGCACGCAGCACCTTGTGTGCTTCTTGCTATGGGTTTCAGCCGACCTTTCTCTGCTGTAACGCAGCGTGAGCAATGTGTCTGG-CCCCCACTGTCGCTCAATGTTTA---CTCCTCCTCTTGTTGCTCCCTATGGA-TTTT-----TTCGTCGAATGTAGAAACACATGCTGACGTTTTCAT--CCCCATATACTT----GATACCCGTAAAACGCGTCCTTAATTTCATGTATGTAAGTgttcg--gtgcat--tataa-g--cc-ctaatgaataattttgat-----gacacctattcacaggtatgaagttcagatttgtatt--tctgccgaacctaacttatg-tttgcgcacag
>CBH402pura
atta-tttat-ctatctcttgtgcaccttttgtagtctt---tg-aagtg--ttcgc---agtc-aatgcgg--ttt-ggggcttgg---gcttt-gcggtcctt-tccctg-tttgcttcaaaggctatg--ttt-ta-tacacacta--ttgaagttacagaatgt-ctct--tattgac-------ctttgagtcagt-aaatcaatacaactttcagcaacggatctcttggctctcccatcgatgaagaacgcagcgaaatgcgataagtaatgtgaattgcagaattcagtgaatcatcgaatctttgaacgcaccttgcgccctttggtattccgaagggcatgcctgtttgagtgtc-attaaattctcaaccttgcaagct-ttttt----g-c-tagcgaggcttggat-gtgaggg-cttttgctggcttcc--tttr-tt--ggatggtctgctccctttaaattcattagtggga-tcctttgtggatgg--tcacttggtgtgataattatctacgccgcctgactctgaaacaagacttgtggg-gacctgctcataaccg------tctc-ttcaa-gggacaatc---ata-ttgacaatttgaCGGATCCCAATTTCGCGGACAAGATTCGCCACATCCGCGACCCCAAGCGTCGCATgccttcactc-tcggtgtgcgccagcttatcgttgccgtcaacaagatggacacgaccaagtggagcgaggaccgtttcaacgaaatcgttaaggagacgtccactttcattaagaaggtcggctacaaccccaaatctatttctttcgtccctatctctggctggcacggtgacaacatgcttgaggagtccacgaacatgccctggttcaagggctggaccaaggagaccaaaggtggtgtcgtcaagggcaagactcttcttgaagctatcgatgctatcgagcccccggtccggcctgtggacGGGGGCTCTCTCCACATCGTGGTGAACCCCAAGCCCGCACCTCGTCAGTTTCTCGAGAATCGAGGCGTTCCGCTACCCATGGTCTTGTCGGCGCGCGTTTTCGGTCGCTTGATCGCCGCGTCGACAGCCTGGTGCTGGCCGGACACGAGGTTGTGTGGTGAAAAGGGGGGCCGAACGAGGAGTGCGAAAAATTTGCACGCAGCACCTTGTGTGCTTCTTGCTATGGGTTTCAGCCGACCTTTCTCTGCTGTAACGCAGCGTGAGCAATGTGTCTGG-CCCCCACTGTCGCTCAATGTTTA---CTCCTC---TTGTTGCTCCCTGTGGA-TTTT-----TTCGTCGAATGTAGAAACACATGCTGACGTTTTCAT--CCCCATATACTT----GATACCCGTAAAACGCGTCCTTAATTTCATGTATGTAAGTgttcg--gtgcat--tataa-g--cc-ctaatgaataattttgat-----gacacctattcacaggtatgaagttcagatttgtatt--tctgccgaacctaacttatg-tttgcgcacag
>IS10112000pura
atta-tttat-ctatctcttgtgcaccttttgtagtctt---tg-aagtg--ttcgc---agtc-aatgcgg--ttt-ggggcttgg---gcttt-gcggtcctt-tccctg-tttgcttcaaaggctatg--ttt-ta-tacacacta--ttgaagttacagaatgt-ctct--tattgac-------ctttgagtcagt-aaatcaatacaactttcagcaacggatctcttggctctcccatcgatgaagaacgcagcgaaatgcgataagtaatgtgaattgcagaattcagtgaatcatcgaatctttgaacgcaccttgcgccctttggtattccgaagggcatgcctgtttgagtgtc-attaaattctcaaccttgcaagct-ttttt----g-c-tggcgaggcttggat-gtgaggg-cttttgctggcttcc--ttca-tt--ggatggtctgctccctttaaattcattagtggga-tcctttgtggatgg--tcacttggtgtgataattatctacgccgcctgactctgaaacaagacttgtggg-gacctgctcataaccg------tctc-ttcaa-gggacaatc---ata-ttgacaa---------------------------------------------------------------------------------------------------------------------------------------------------------------------------------------------------------------------------------------------------------------------------------------------------------------------------------------------------------------------------------------------------------------------------------------------------------------------------------------------------------------------------------------------------------------------------------------------------------------------------------------------------------------------------------------------------------------------------------------------------------------------------------------------------------------------------------------------------------------------------------------------------------------------------------------------------------
>CBH226luteovariegata
atta-tttat-ctatctcttgtgcaccttttgtagtctt---tg-aagtgttttcgc---agtcaaatgcgg--ttt-ggggcttgg---gcttttgcggtcctt-tccctg-tttgcttcaaaggctatg--ttt-ta-tacacacta--ttgaagttacagaatgt-ctct--tattgac-------ctttgagtcagt-aaatcaatacaactttcagcaacggatctcttggctctcccatcgatgaagaacgcagcgaaatgcgataagtaatgtgaattgcagaattcagtgaatcatcgaatctttgaacgcaccttgcgccctttggtattccgaagggcatgcctgtttgagtgtc-attaaattctcaaccttgcaagct-ttttt----g-c-tagcgaggcttggat-gtgaggg-cttttgctggcttcc--ttcattt--ggatggtctgctccctttaaattcattagtggat-tcctttgtggatgg--tcacttggtgtgataattatctacgccgcctgactctgaaacaagacttgtggg-gacctgctcataaccg------tctc-ttcaa-gagacaatc---tta-ttgacaatttgaCGGATCCCAATTTCGCGGACAAGATTCGCCACATCCGCGACCCC-----------gccttcactc-tcggtgtgcgccagcttatcgttgcggtcaacaagatggacacgaccaagtggagcgaggaccgtttcaacgaaatcgtcaaggagacatccaccttcattaagaaggtcgggtacaaccccaaatctatttctttcgtccctatctctggctggcacggtgacaacatgcttgaggagtccacgaacatgccctggttcaagggctggaccaaggaaaccaaaggtggtgtcgtcaaggccaaagagcttcttgaagctatcgatgctatcgagcccccggtccggcctgtggacGGGGGCTCTCTCCACATCGTGGTGAACCCCAAGCCCGCACCTCGTCAGTTTCTCGAGAATCGAGGCGTTCCGCTACCCGTGGTCTTGTCGGCGCGCGTTTTCGGTCGCTTGATCGCCGCGTCGACAGCCTGGTGCTGGCCGGACACGAGGTTGTGTGGTGAAATGGGGGGCCGAACGAGGAGTGCGAAAAATTTGCACGCAGCACCTTGTGTGCTTCTTGCTATGGGTTTCAGCCGACCTTTTTCTGCTGTAACGCAGCGTGAGAAATGTGTCTGG-CCCCCACTGTCGCTCAATGTTTA---CTCCTC---TTGTTGCTCCCTGTGGA-TTTT-----TTCGTCGAATGTAGAAACACATGCTGACGTTTTCAT--CCCCATATACTT----GATACCCGTAAAACGCGTCCTTAATTTCATGTATGTAAGTgttcg--gtgcat--tataa-g--cc-ctaacgaatgattttgat-----gacacctattcacaggtatgaagttcagatttgtata--tctaccgaacctaacttatg-tttgcg--cag
>DB2005152luteovariegata
atta-tttat-ctatctcttgtgcaccttttgtagtctt---tg-aagtgttttcgc---agtcaaatgcgg--ttt-ggggcttgg---gcttttgcggtcctt-tccctg-tttgcttcaaaggctatg--ttt-ta-tacacacta--ttgaagttacagaatgt-ctct--tattgac-------ctttgagtcagt-aaatcaatacaactttcagcaacggatctcttggctctcccatcgatgaagaacgcagcgaaatgcgataagtaatgtgaattgcagaattcagtgaatcatcgaatctttgaacgcaccttgcgccctttggtattccgaagggcatgcctgtttgagtgtc-attaaattctcaaccttgcaagct-ttttt----g-c-tagcgaggcttggat-gtgaggg-cttttgctggcttcc--ttcattt--ggatggtctgctccctttaaattcattagtggat-tcctttgtggatgg--tcacttggtgtgataattatctacgccgcctgactctgaaacaagacttgtggg-gacctgctcataaccg------tctc-ttcaa-gagacaatc---tta-ttgacaatttga----------------------------------------------------------------------------------------------------------------------------------------------------------------------------------------------------------------------------------------------------------------------------------------------------------------------------------------------------------------------------------------------------------------------------------------------------------------------------------------------------------------------------------------------------------------------------------------------------------------------------------------------------------------------------------------------------------------------------------------------------------------------------------------------------------------------------------------------------------------------------------------------------------------------------------------------------
>TL5614luteovariegata
atta-tttat-ctatctcttgtgcaccttttgtagtctt---tg-aagtg--ttcgc---agtc-aatgcgg--ttt-ggggcttgg---gcttt-gcggtcctt-tccctg-tttgcttcaaaggctatg--ttt-ta-tacacacta--ttgaagttacagaatgt-ctct--tattgac-------ctttgagtcagt-aaatcaatacaactttcagcaacggatctcttggctctcccatcgatgaagaacgcagcgaaatgcgataagtaatgtgaattgcagaattcagtgaatcatcgaatctttgaacgcaccttgcgccctttggtattccgaagggcatgcctgtttgagtgtc-attaaattctcaaccttgcaagct-ttttt----g-c-tagtgaggcttggat-gtgaggg-cttttgctggcttcc--ttcattt--ggatggtctgctccctttaaattcattagtggat-tcctttgtggatgg--tcacttggtgtgataattatctacgccgcctgactctgaaacaagacttgtggg-gacctgctcataaccg------tctc-ttcaa-gagacaatc---ata-ttgacaatttgaCGGATCCCAATTTCGCGGACAAGATTCGCCACATCCGCGACCCCAAGCGTCGCATgccttcactc-tcggtgtgcgccagcttatcgttgcggtcaacaagatggacacgaccaagtggagcgaggaccgtttcaacgaaatcgtcaaggagacatccaccttcattaagaaggtcggctacaaccccaaatctatttctttcgtccctatctctggctggcacggtgacaacatgcttgaggagtccacgaacatgccctggttcaagggctggaccaaggaaaccaaaggtggtgtcgtcaagggcaagactcttcttgaagctatcgatgctatcgagcccccggtccggcctgtggacGGGGGCTCTCTCCACATCGTGGTGAACCCCAAGCCCGCACCTCGTCAGTTTCTCGAGAATCGAGGCGTTCCGCTACCCGTGGTCTTGTCGGCGCGCGTTTTCGGTCGCTTGATCGCCGCGTCGACAGCCTGGTGCTGGCCGGACACGAGGTTGTGTGGTGAAATGGGGGGCCGAACGAGGAGTGCGAAAAATTTGCACGCAGCACCTTGTGTGCTTCTTGCTATGGGTTTCAGCCGACCTTTTTCTGCTGTAACGCAGCGTGAGAAATGTGTCTGG-CCCCCACTGTCGCTCAATGTTTA---CTCCTC---TTGTTGCTCCCTGTGGA-TTTT-----TTCGTCGAATGTAGAAACACATGCTGACGTTTTCAT--CCCCATATACTT----GATACCCGTAAAACGCGTCCTTAATTTCATGTATGTAAGTgttcg--gtgcat--tataa-g--cc-ctaacgaatgattttgat-----gacacctattcacaggtatgaagttcagatttgtata--tctaccgaacctaacttatg-tttgcg--cag
>CBH166pura
atta-tttat-ctatctcttgtgcaccttttgtagtctt---tg-aagtg--ctcgc---agtc-aatgcgg--ttttgggacttgg---gcttt-ttgcccttg-tccctg-ttcgcttcaaaggctatg-tttt-ta-tacacactat-ttgaagtcacagaatgt-ctct--tattgac-------ctttgagtcagt-aaatcaatacaactttcagcaacggatctcttggctctcccatcgatgaagaacgcagcgaaatgcgataagtaatgtgaattgcagaattcagtgaatcatcgaatctttgaacgcaccttgcgccctttggtattccgaagggcatgcctgtttgagtgtc-attaaattctcaaccttgcaagcttttttt----g-c-tagtgaggcttggat-gtgaggg-tttttgctggcttcc--ttcagtt--ggatggtctgctccctttaaattcattagtggat-tcctttgtggatgg--tcacttggtgtgataattatctacgccgcctgactctgatacaagacttgtggg-gacctgcttataaccg------tctc-ttcaa-gagacaatctatata-ttgacaatttgaCGGATCCCAATTTCGCGGACAAGATTCGCCACATCCGCGACCCCAAGCGTCGCATgcgttcactc-tcggtgtgcgccagcttatcgttgcggtcaacaagatggacacgaccaagtggagcgaggaccgttacaacgaaatcgtcaaggagacgtccactttcattaagaaggtcggctacaaccccaaagcgatttctttcgtccctatttctggctggcacggcgacaacatgcttgaggagtctaccaacatgccctggttcaagggctggaccaaggagaccaaaggtggtgtcatcaagggcaagactcttcttgaagctatcgatgctatcgaacccccggttcggcctgtggacGGGGGCTCTCTCCACATCGTGGTGAACCCCAAGCCCGCACCTCGTCAGTTTCTCGAGAATCGAGGCGTTCCGCTACCCAAGGTCTTGTCGGCGCGCGTTTTCGGTCGCTTGATCGCCGCGTCGACAGCCTGGTGCTGGCCGGACACGAGGTTGTGTGGTGAAATGGGGGGCCGAACGAGGAGTGCGAAAAATTTGCACGCAGCACYTTGTGTGCTTCTTGCTACGGGTTTCGGCCGACCGTTCTCTGCTGTAACGCAGCGTGAGCAATGTGTCTGGCCCCCCACTGTCGCTCAATGTTTA---CTCCTC---TTGTTGCTCCCTGTGGA-TTTT-----TTCGTCGAATGTAGAAACACATGCTGACGTTTTCAT--CTCCATATACTT----GATACTCGT-AAACGCGTCCTTAATTTCATGTATGTAAGTgttcg--gtgcat--tataa-g--cc---aacgaatgattttgat-----gacacctat--acaggtatgaaagttcagattgtgtt--tctgtcgaagccaactcatg-tttgcg--cag
>CBH358pura
atta-tttat-ctatctcttgtgcaccttttgtagtctt---tg-aagtg--ctcgc---agtc-aatgcgg--ttttgggacttgg---gcttt-ttgcccttg-tccctg-ttcgcttcaaaggctatg--ttt-ta-tacacactat-ttgaagtcacagaatgt-ctct--tattgac-------ctttgagtcagt-aaatcaatacaactttcagcaacggatctcttggctctcccatcgatgaagaacgcagcgaaatgcgataagtaatgtgaattgcagaattcagtgaatcatcgaatctttgaacgcaccttgcgccctttggtattccgaagggcatgcctgtttgagtgtc-attaaattctcaaccttgcaagcttttttt----g-c-tagtgaggcttggat-gtgaggg-tttttgctggcttcc--ttcagtt--ggatggtctgctccctttaaattcattagtggat-tcctttgtggatgg--tcacttggtgtgataattatctacgccgcctgactctgatacaagacttgtggg-gacctgcttataaccg------tctc-ttcaa-gagacaatctatata-ttgacaatttgaCGGATCCCAATTTCGCGGACAAGATTCGCCACATCCGCGACCCCAAGCGTCGCATgcgttcactc-tcggtgtgcgccagcttatcgttgcggtcaacaagatggacacgaccaagtggagcgaggaccgttacaacgaaatcgtcaaggagacgtccactttcattaagaaggtcggctacaaccccaaagcgatttctttcgtccctatttctggctggcacggcgacaacatgcttgaggagtctaccaacatgccctggttcaagggctggaccaaggagaccaaaggtggtgtcatcaagggcaagactcttcttgaagctatcgatgctatcgaacccccggttcggcctgtggacGGGGGCTCTCTCCACATCGTGGTGAACCCCAAGCCCGCACCTCGTCAGTTTCTCGAGAATCGAGGCGTTCCGCTACCCAAGGTCTTGTCGGCGCGCGTTTTCGGTCGCTTGATCGCCGCGTCGACAGCCTGGTGCTGGCCGGACACGAGGTTGTGTGGTGAAATGGGGGGCCGAACGAGGAGTGCGAAAAATTTGCACGCAGCACYTTGTGTGCTTCTTGCTACGGGTTTCGGCCGACCGTTCTCTGCTGTAACGCAGCGTGAGCAATGTGTCTGGCCCCCCACTGTCGCTCAATGTTTA---CTCCTC---TTGTTGCTCCCTGTGGA-TTTT-----TTCGTCGAATGTAGAAACACATGCTGACGTTTTCAT--CTCCATATACTT----GATACTCGT-AAACGCGTCCTTAATTTCATGTATGTAAGTgttcg--gtgcat--tataa-g--cc---aacgaatgattttgat-----gacacctat--acaggtatgaaagttcagattgtgtt--tctgtcgaagccaactcatg-tttgcg--cag
>CBH367pura
atta-tttat-ctatctcttgtgcaccttttgtagtctt---tg-aagtg--ctcgc---agtc-aatgcgg--ttttgggacttgg---gcttt-ttgcccttg-tccctg-ttcgcttcaaaggctatg--ttt-ta-tacacactat-ttgaagtcacagaatgt-ctct--tattggc-------ttccgagtcagt-aaatctatacaactttcagcaacggatctcttggctctcccatcgatgaagaacgcagcgaaatgcgataagtaatgtgaattgcagaattcagtgaatcatcgaatctttgaacgcaccttgcgccctttggtattccgaagggcatgcctgtttgagtgtc-attaaattctcaaccttgcaagc--ttttt----g-t-ttgtaaggcttggat-atgaggg--ctttgctggcttcc--ttcagtt--ggatggtctgctccctttaaatttattagtggga-tcctttgtgaatgggttcacttggtgtgataattatctacgccgcttgactctgaaacaagacttgtggg-aatccgcttataaccg------tctc-ttttggagacaacctt--atc-ttgacaatttgaCGGATCCCAATTTCGCGGACAAGATTCGCCACATCCGCGACCCCAAGCGTCGCATgcgttcactc-tcggtgtgcgccagcttatcgttgcggtcaacaagatggacacgaccaagtggagcgaggaccgttacaacgaaatcgtcaaggagacgtccactttcattaagaaggtcggctacaaccccaaagcgatttctttcgtccctatttctggctggcacggcgacaacatgcttgaggagtctaccaacatgccctggttcaagggctggaccaaggagaccaaaggtggtgtcatcaagggcaagactcttcttgaagctatcgatgctatcgaacccccggttcggcctgtggacGGGGGCTCTCTCCACATCGTGGTGAACCCCAAGCCCGCACCTCGTCAGTTTCTCGAGAATCGAGGCGTTCCGCTACCCAAGGTCTTGTCGGCGCGCGTTTTCGGTCGCTTGATCGCCGCGTCGACAGCCTGGTGCTGGCCGGACACGAGGTTGTGTGGTGAAATGGGGGGCCGAACGAGGAGTGCGAAAAATTTGCACGCAGCACCTTGTGTGCTTCTTGCTACGGGTTTCGGCCGACCGTTCTCTGCTGTAACGCAGCGTGAGCAATGTGTCTGGCCCCCCACTGTCGCTCAATGTTTA---CTCCTC---TTGTTGCTCCCTGTGGA-TTTT-----TTCGTCGAATGTAGAAACACATGCTGACGTTTTCAT--CTCCATATACTT----GATACTCGT-AAACGCGTCCTTAATTTCATGTATGTAAGTgttcg--gtgcat--tataa-g--cc---aacgaatgattttgat-----gacacctat--acaggtatgaaagttcagattgtgtt--tctgtcgaagccaactcatg-tttgcg--cag
>CBH371pura
atta-tttat-ctatctcttgtgcaccttttgtagtctt---tg-aagtg--ctcgc---agtc-aatgcgg--ttttgggacttgg---gcttt-ttgcccttg-tccctg-ttcgcttcaaaggctatg--ttt-ta-tacacactat-ttgaagtcacagaatgt-ctct--tattggc-------ttccgagtcagt-aaatctatacaactttcagcaacggatctcttggctctcccatcgatgaagaacgcagcgaaatgcgataagtaatgtgaattgcagaattcagtgaatcatcgaatctttgaacgcaccttgcgccctttggtattccgaagggcatgcctgtttgagtgtc-attraattctcaaccttgcaagc--ttttt----g-t-ttgtaaggcttggat-atgaggg--ctttgctggcttcc--ttcagtt--ggatggtctgctccctttaaatttattagtggga-tcctttgtgaatgggttcacttggtgtgataattatctacgccgcttgactctgaaacaagacttgtggg-aatccgcttataaccg------tctc-ttttggagacaacctt--atc-ttgacaatttgaCGGATCCCAATTTCGCGGACAAGATTCGCCACATCCGCGACCCCAAGCGTCGCATgcgttcactc-tcggtgtgcgccagcttatcgttgcggtcaacaagatggacacgaccaagtggagcgaggaccgttacaacgaaatcgtcaaggagacgtccactttcattaagaaggtcggctacaaccccaaagcgatttctttcgtccctatttctggctggcacggcgacaacatgcttgaggagtctaccaacatgccctggttcaagggctggaccaaggagaccaaaggtggtgtcatcaagggcaagactcttcttgaagctatcgatgctatcgaacccccggttcggcctgtggacGGGGGCTCTCTCCACATCGTGGTGAACCCCAAGCCCGCACCTCGTCAGTTTCTCGAGAATCGAGGCGTTCCGCTACCCAAGGTCTTGTCGGCGCGCGTTTTCGGTCGCTTGATCGCCGCGTCGACAGCCTGGTGCTGGCCGGACACGAGGTTGTGTGGTGAAATGGGGGGCCGAACGAGGAGTGCGAAAAATTTGCACGCAGCACCTTGTGTGCTTCTTGCTACGGGTTTCGGCCGACCGTTCTCTGCTGTAACGCAGCGTGAGCAATGTGTCTGGCCCCCCACTGTCGCTCAATGTTTA---CTCCTC---TTGTTGCTCCCTGTGGA-TTTT-----TTCGTCGAATGTAGAAACACATGCTGACGTTTTCAT--CTCCATATACTT----GATACTCGT-AAACGCGTCYTTAATTTCATGTATGTAAGTgttcg--gtgcat--tataa-g--cc---aacgaatgattttgat-----gacacctat--acaggtatgaaagttcagattgtgtt--tctgtcgaagccaactcatg-tttgcg--cag
>CBH015pelianthina
atta-tttac-ctatctcttgtgcaccttttgtagtctt---tg-aagtg--ttcgc---agtcaaatgcgg--ttttggggattgg---gctttgttgtgcttt-cccctg-tttgcttcaaaggctatg-tttt-ta-tacacacta--ttaaagtcacagaatgt-ctct--tattgac-------tttcgagtcagt-aaatctatacaactttcagcaacggatctcttggctctcccatcgatgaagaacgcagcgaaatgcgataagtaatgtgaattgcagaattcagtgaatcatcgaatctttgaacgcaccttgcgccctttggtattccgaagggcatgcctgtttgagtgtc-attaaattctcaaccttgcaagt---tttt----g-c-ttgtgaggcttggat-gtgaggg-tttttgctggcttcc-attcagtt--ggatggtctgctccctttaaattcattagtggga-tcctttgtggatgg--tcacttggtgtgataattatctacgccgcctgaacctgaaacaagacttgtggg-aacctgcttataaccg------tctc-tttcg-gagacagcct--aca-ttgacaatttgaCGGATCCAAATTTCGCGGACAAGATTCGCCACATCCGCGACCCCAAGCGTCGCATgccttcaccc-tcggtgtgcgccagcttatcgttgcggtcaacaagatggacacgaccaagtggagtgaggaccgtttcaacgaaatcatcaaggagacgtccactttcattaagaaggtcggctacaaccctaaatctatctgtttcgtccctatttctggctggcacggtgacaacatgcttgaggagtccacgaacatgccctggttcaagggctggaccaaggagaccaaaggtggtgtcgttaagggcaagactcttcttgaagctatcgatgctatcgaggccccggtccggcctaaggacGGGGGCTCTCTCCACATCGTGGTGAACCCCAAGCCCGCACCTCGTCAGTTTCTCGAGAATCGAGGCGTTCCGCTACCCAAGGTGTTGTCGGCGCGCGTTTTCGGTCGCTTGATCGCCGCGTCGACAGCCTGGTGCTGGCCGGACACGAGGTTGTGYGGTGAAATGGGGGGCCGAACGAGGAGTGCGAAAAATATGCACGTAGCACCTTGTGTGYTTCGTGCTTTGGGTTTTAGCCGACCGTTCTCTGCTGTAACGCAGCGTGAGCAATGTGTCTGG-CCCCCACTGTCGCTCGATGTTTA---CTCCTC---TTGTTGCTCCCTGTGGA-TTTT-----TTCGTCGAATGTAGAAACACATGCTGACGTTTTCAT--CCCCATATACTT----GATACTCGT-AAACGCATCCTTAATTTTATGTATGTAAGTgttcg--gtgcat--tataa-ggccc-ctatcgaataattttggt-----aacacctattcacaggtatgaagttcagatttgtatt--tct------cacaacttatg-tttgcg--cag
>CBH016pelianthina
atta-tttac-ctatctcttgtgcaccttttgtagtctt---tg-aagtg--ttcgc---agtcaaatgcgg--ttttggggattgg---gctttgttgcgcttt-cccctg-tttgcttcaaaggctatg-tttt-ta-tacacacta--ttaaagtcacagaatgt-ctct--tattgac-------tttcgagtcagt-aaatctatacaactttcagcaacggatctcttggctctcccatcgatgaagaacgcagcgaaatgcgataagtaatgtgaattgcagaattcagtgaatcatcgaatctttgaacgcaccttgcgccctttggtattccgaagggcatgcctgtttgagtgtc-attaaattctcaaccttgcaagt---tttt----g-c-ttgtgaggcttggat-gtgaggg-tttttgctggcttcc-attcagtt--ggatggtctgctccctttaaattcattagtggga-tcctttgtggatgg--tcacttggtgtgataattatctacgccgcctgaacctgaaacaagacttgtggg-aacctgcttataaccg------tctc-tttcg-gagacagcct--aca-ttgacaatttgaCGGATCCAAATTTCGCGGACAAGATTCGCCACATCCGCGACCCCAAGCGTCGCATgccttcaccc-tcggtgtgcgccagcttatcgttgcggtcaacaagatggacacgaccaagtggagtgaggaccgtttcaacgaaatcatcaaggagacgtccactttcattaagaaggtcggctacaaccctaaatctatctgtttcgtccctatttctggctggcacggtgacaacatgcttgaggagtccacgaacatgccctggttcaagggctggaccaaggagaccaaaggtggtgtcgttaagggcaagactcttcttgaagctatcgatgctatcgaggccccggtccggcctaaggacGGGGGCTCTCTCCACATCGTGGTGAACCCCAAGCCCGCACCTCGTCAGTTTCTCGAGAATCGAGGCGTTCCGCTACCCAAGGTGTTGTCGGCGCGCGTTTTCGGTCGCTTGATCGCCGCGTCGACAGCCTGGTGCTGGCCGGACACGAGGTTGTGTGGTGAAATGGGGGGCCGAACGAGGAGTGCGAAAAATATGCACGGAGCACCTTGTGTGCTTCGTGCTTTGGGTTTTAGCCGACCGTTCTCTGCTGTAACGCAGCGTGAGCAATGTGTCTGG-CCCCCACTGTCGCTCGATGTTTA---CTCCTC---TTGTTGCTCCCTGTGGA-TTTT-----TTCGTCGAATGTAGAAACACATGCTGACGTTTTCAT--CCCCATATACTT----GATACTCGT-AAACGCATCCTTAATTTTATGTATGTAAGTgttcg--gtgcat--tataa-gcccc-ctatcgaataattttggt-----aacacctattcacaggtatgaagttcagatttgtatt--tct------cacaacttatg-ttagcg--cag
>TUR165927lammiensis
atta-tttac-ctatctcttgtgcaccttttgtagtctt---tg-aagtg--ttcgc---agtcaaatgcgg--ttttggggattgg---gctttgttgcgcttt-cccctg-tttgcttcaaaggctatg-tttt-ta-tacacacta--ttaaagtcacagaatgt-ctct--tattgac-------ttttgagtcagt-aaatctatacaactttcagcaacggatctcttggctctcccatcgatgaagaacgcagcgaaatgcgataagtaatgtgaattgcagaattcagtgaatcatcgaatctttgaacgcaccttgcgccctttggtattccgaagggcatgcctgtttgagtgtc-attmaattctcaaccttgcaag----tttt----g-c-ttgcgaggcttggat-gtgaggg-tttttgctggcttcc-attcagtt--ggatggtctgctccctttaaattcattagtggga-tcctttgtggatgg--tcacttggtgtgataattatctacgccgcctgactctgaaacaagacttgtggg-aacctgcttataaccg------tctc-ttttg-gagacagcct--aca-ttgacaatttgaCGGATCCCAATTTCGCGGACAAGATTCGCCACATCCGCGACCCCAAGCGTCGCATgccttcaccc-tcggtgtacgccagcttatcgttgcggtcaacaagatggacacgaccaagtggagtgaggaccgtttcaacgaaatcatcaaggagacgtccactttcattaagaaggtcggcttcaaccccaaaagtatttctttcgtccctatttctggctggcacggtgacaacatgcttgaggagtccacgaacatgccctggttcaagggctggaccaaggagaccaaagctggtgtcatcaagggcaagactcttcttgaagctatcgatgctattgagcccccgatccggcctctggacGGGGGCTCTCTCCACATCGTGGTGAACCCCAAGCCCACACCTCGTCAGTTTCTCGAGAATCGAGGCGTTCCGCTACCCAAGGTCTTGTCGGCGCGCGTTTTCGGTCGCTTGATCGCCGCGTCGACAGCCTGGTGCTGGCCGGACACGAGGTTGTGTGGTGAAATGGGGGGCCGAACGAGGAGTGCGAAAAAATTGCACGCAGCACCTTGTGTGCTTCGTGCTATGGGTTTTAGCCGACCGTTCTCTGCTGTAACGCAGCGTGAGCAATGTGTCTGG-CCCCCACTGTCGCTCGATGTTTACTCCTCCTCCTCTTGTTGCTCCTTATGGA-TTTT-----TTCGTCGAATGTAGAAACACATGCTGACGTTTTCAT--CCCCATATTCTT----GATACTCGT-AAACGCTTCCTTAATATCATGTATGTAAGTgttcg--gtgcat--tataa-gcccc-ctatcgaataattttgat-----aacac-tattcacaggtatgaagttcagatttgtatt--tct------cccaacttatg-tttgcg--cag
>NJ6538BL64sp17
atta-tttac-ctatctcttgtgcaccttttgtagtctt---tg-aagtg--ttcgc---agtcaaatgcgg--ttttggggattgg---gctttgttgcgcttt-cccctg-tttgcttcaaaggctatgttttt-ta-cacacacta--ttaaagtcacagaatgt-ctct--tattgac-------tttcgagtcggt-aaatctatacaactttcagcaacggatctcttggctctcccatcgatgaagaacgcagcgaaatgcgataagtaatgtgaattgcagaattcagtgaatcatcgaatctttgaacgcaccttgcgccctttggtattccgaagggcatgcctgtttgagtgtc-attaaattctcaaccttgcgag----tttt----g-c-ttgcgaggcttggat-gtgagggttttttgctggcttcc-atttggtt--ggatggtctgctccctttaaattcattagtggga-tcctttgtggatgg--tcacttggtgtgataattatctacgccgcctgactctgaaacaagacttgtggg-aacctgcttataaccg------tctctttcagaga--cagcct--aca-ttgacaatttgaCGGATCCCAATTTCGCCGACAAGATTCGCCACATCCGCGACCCCAAGCGTCGCATgccttcaccc-tcggtgtgcgccagcttatcgtcgcggtcaacaagatggacacgaccaagtggagtgaggaccgtttcaacgaaatcatcaaggagacgtccacttttattaagaaggtcggctacaaccctaaaactatttctttcgtccctatttctggctggcacggtgacaacatgcttgaggagtccacgaacatgccgtggttcaagggctggaccaaggagaccaaaggtggtgtcatcaagggcaagactcttcttgaagctatcgatgctattgagcccccggtccggcctatggacGGGGGCTCTCTCCACATCGTGGTGAACCCCAAGCCCGCACCTCGTCAGTTTCTCGAGAATCGAGGCGTTCCGCTACCCAAGGTCTTGTCGGCGCGCGTTTTCGGTCGCTTGATCGCCGCGTCGACAGCCTGGTGCTGGCCGGACACGAGGTTGTGTGGTGAAATGGGGGGCCGAACGAGGAGTGCGAAAAATATGCACGCAGCACCTTGTGTGCTTCGTGCTATGGGCTTTAGCCGACCGTTCTCTGCTGTAACGCAGCGTGAGCAATGTGTCTGG-CCCCCACTGTCGCTCCATGTTTA---CTCCTC---TTGTTGCTCCCTGTGGA-TTTT-----TTCGTCGAATGTAGAAACACATGCTGACGTTTTCAT--CCCCATATACTT----GATACTCGT-AAACGCATCCTTAATTTTATGTATGTAAGTgttcg--gtgcat--tataa-gcccc-ctatcgaataattttgat-----aacac--attcacaggtatgaagttcagatttgtatt--tct------cccaacttatg-attgcg--cag
>MY611sp17
atta-tttac-ctatctcttgtgcaccttttgtagtctt---tg-aagtg--ttcgc---agtcaaatgcgg--ttttggggattgg---gctttgttgcgcttt-cccctg-tttgcttcaaaggctatgttttt-ta-cacacacta--ttaaagtcacagaatgt-ctct--tattgac-------tttcgagtcggt-aaatctatacaactttcagcaacggatctcttggctctcccatcgatgaagaacgcagcgaaatgcgataagtaatgtgaattgcagaattcagtgaatcatcgaatctttgaacgcaccttgcgccctttggtattccgaagggcatgcctgtttgagtgtc-attaaattctcaaccttgcgag----tttt----g-c-ttgcgaggcttggat-gtgagggttttttgctggcttcc-atttggtt--ggatggtctgctccctttaaattcattagtggga-tcctttgtggatgg--tcacttggtgtgataattatctacgccgcctgactctgaaacaagacttgtggg-aacctgcttataaccg------tctctttcagaga--cagcct--aca-ttgacaatttgaCGGATCCCAATTTCGCCGACAAGATTCGCCACATCCGCGACCCCAAGCGTCGCATgccttcacccttcggtgtgcgccagcttatcgtcgcggtcaacaagatggacacgaccaagtggagtgaggaccgtttcaacgaaatcatcaaggagacgtccacttttattaagaaggtcggctacaaccctaaaactatttctttcgtccctatttctggctggcacggtgacaacatgcttgaggagtccacgaacatgccgtggttcaagggctggaccaaggagaccaaaggtggtgtcatcaagggcaagactcttcttgaagctatcgatgctattgagcccccggtccggcctatggacGGGGGCTCTCTCCACATCGTGGTGAACCCCAAGCCCGCACCTCGTCAGTTTCTCGAGAATCGAGGCGTTCCGCTACCCAAGGTCTTGTCGGCGCGCGTTTTCGGTCGCTTGATCGCCGCGTCGACAGCCTGGTGCTGGCCGGACACGAGGTTGTGTGGTGAAATGGGGGGCCGAACGAGGAGTGCGAAAAATATGCACGCAGCACCTTGTGTGCTTCGTGCTATGGGCTTTAGCCGACCGTTCTCTGCTGTAACGCAGCGTGAGCAATGTGTCTGG-CCCCCACTGTCGCTCCATGTTTA---CTCCTC---TTGTTGCTCCCTGTGGA-TTTT-----TTCGTCGAATGTAGAAACACATGCTGACGTTTTCAT--CCCCATATACTT----GATACTCGT-AAACGCATCCTTAATTTTATGTATGTAAGTgttcg--gtgcat--tataa-gcccc-ctatcgaataattttgat-----aacac--attcacaggtatgaagttcagatttgtatt--tct------cccaacttatg-attgcg--cag
>CBH068pearsoniana
atta-tttat-ctatctcttgtgcaccttttgtagtctt---tg-aagca--ttcgc---agtc-aatgcgg--ttttgggtcttgg---gcttcgctgctcttt-tccctgttttgcttcaaaggctatg-tttt-ca-tacacactat-ttgaagttacagaatgt-ctct--tattgactc-------tcgagtcagt-aaatctatacaactttcagcaacggatctcttggctctcccatcgatgaagaacgcagcgaaatgcgataagtaatgtgaattgcagaattcagtgaatcatcgaatctttgaacgcaccttgcgccctttggtattccgaagggcatgcctgtttgagtgtc-attaaattctcaaccttgcaaat----ttt----g-t-ttgtgaggcttggat-gtgaggg--ttttgctggcttcc--ttt-gtt--ggatggtctgctccctttaaattcattagtggga-tcctttgtggatgg--tcgcttggtgtgataattatctacgccgcttgactctgacgcaagacttgtggg-aacctgcttataaccg------tctc-ttcagaga----ctat--ctt-ttgacaatttgaCGGATCCCAATTTCGCGGACAAGATTCGCCACATCCGCGACCCCAAGCGTCGCATgctttcactc-tcggtgtccgccagctcatcgtcgcggtcaacaagatggacacgaccaagtggagtgaggaccgtttcaacgaaatcgtcaaggagacgtccaccttcattaagaaggtcggctacaaccccaaaaatatttgttttgtccctatctctggctggcacggtgacaacatgcttgaggagtccacgaacatgccctggttcaagggctggaccaaggagaccaaaggtggtgtcgtcaagggcaagactcttcttgaagctatcgatgctattgagcccccggtccggcctgtggacGGGGGCTCTCTCCACATCGTGGTGAACCCCAAGCCCGCACCTCGTCAGTTTCTCGAAAATCGAGGCGTTCCGCTACCCAAGGTATTGTCGGCGCGCGTTTTCGGTCGCTTGATCGCCGCGTCGACAGCCTGGTGCTGGCCGGACACGAGGTTGTGTGGTGAAATGGGGGGCCGAACGAGGAGTGCGAAAACTTTGCATGCAGCACCTTGTGTGCTTCTTGCTATGGGTATCAGCCGACCGTTCTCTGCTGTAACGCAGCGTGAGCAATGTGTCTGG-CCCCCACTGTCGCTCGATGTTTA---CTCCTCCTTTTGTTGCTCCCTGTGGA-TTTT-----TTCGTCGAATGTAGAAACACATGCTGACGTTTTCAT--TCCCATATACTT----GATACTCGTAAAACGCGTCCTTAATTTCATGTATGTAAGTgtttg--gtgcac--tataa-g--cg-ctaacgaataatttcgat-----gacacctattcacaggtatgg-----agatttgtgtt--tctgccgaatccgacttatg-tttgcg--cag
>JV06890pearsoniana
atta-tttat-ctatctcttgtgcaccttttgtagtctt---tg-aagca--ttcgc---agtc-aatgcgg--ttttgggtcttgg---gcttcgctgctcttt-tccctgttttgcttcaaaggctatg-tttt-ca-tacacactat-ttgaagttacagaatgt-ctct--tattgactc-------tcgagtcagt-aaatctatacaactttcagcaacggatctcttggctctcccatcgatgaagaacgcagcgaaatgcgataagtaatgtgaattgcagaattcagtgaatcatcgaatctttgaacgcaccttgcgccctttggtattccgaagggcatgcctgtttgagtgtc-attaaattctcaaccttgcaaat----ttt----g-t-ttgtgaggcttggat-gtgaggg--ttttgctggcttcc--ttt-gtt--ggatggtctgctccctttaaattcattagtggga-tcctttgtggatgg--tcgcttggtgtgataattatctacgccgcttgactctgacgcaagacttgtggg-aacctgcttataaccg------tctc-ttcagaga----ctat--ctt-ttgacaatttgaCGGATCCCAATTTCGCGGACAAGATTCGCCACATCCGCGACCCCAAGCGTCGCATgctttcactc-tcggtgtccgccagctcatcgtcgcggtcaacaagatggacacgaccaagtggagtgaggaccgtttcaacgaaatcgtcaaggagacgtccaccttcattaagaaggtcggctacaaccccaaaaatatttgttttgtccctatctctggctggcacggtgacaacatgcttgaggagtccacgaacatgccctggttcaagggctggaccaaggagaccaaaggtggtgtcgtcaagggcaagactcttcttgaagctatcgatgctattgagcccccggtccggcctgtggacGGGGGCTCTCTCCACATCGTGGTGAACCCCAAGCCCGCACCTCGTCAGTTTCTCGAAAATCGAGGCGTTCCGCTACCCAAGGTATTGTCGGCGCGCGTTTTCGGTCGCTTGATCGCCGCGTCGACAGCCTGGTGCTGGCCGGACACGAGGTTGTGTGGTGAAATGGGGGGCCGAACGAGGAGTGCGAAAACTTTGCATGCAGCACCTTGTGTGCTTCTTGCTATGGGTATCAGCCGACCGTTCTCTGCTGTAACGCAGCGTGAGCAATGTGTCTGG-CCCCCACTGTCGCTCGATGTTTA---CTCCTCCTTTTGTTGCTCCCTGTGGA-TTTT-----TTCGTCGAATGTAGAAACACATGCTGACGTTTTCAT--TCCCATATACTT----GATACTCGTAAAACGCGTCCTTAATTTCATGTATGTAAGTgtttg--gtgcac--tataa-g--cg-ctaacgaataatttcgat-----gacacctattcacaggtatgg-----agatttgtgtt--tctgccgaatccgacttatg-tttgcg--cag
>LK8802002pearsoniana
atta-tttat-ctatctcttgtgcaccttttgtagtctt---tg-aagca--ttcgc---agtc-aatgcgg--ttttgggtcttgg---gcttcgctgctcttt-tccctgttttgcttcaaaggctatg-tttt-ca-tacacactat-ttgaagttacagaatgt-ctct--tattgactc-------tcgagtcagt-aaatctatacaactttcagcaacggatctcttggctctcccatcgatgaagaacgcagcgaaatgcgataagtaatgtgaattgcagaattcagtgaatcatcgaatctttgaacgcaccttgcgccctttggtattccgaagggcatgcctgtttgagtgtc-attaaattctcaaccttgcaaat----ttt----g-t-ttgtgaggcttggat-gtgaggg--ttttgctggcttcc--ttt-gtt--ggatggtctgctccctttaaattcattagtggga-tcctttgtggatgg--tcgcttggtgtgataattatctacgccgcttgactctgacgcaagacttgtggg-aacctgcttataaccg------tctc-ttcagaga----ctat--ctt-ttgacaatttgaCGGATCCCAATTTCGCGGACAAGATTCGCCACATCCGCGACCCCAAGCGTCGCAT-----------tcggtgtccgccagctcatcgtcgcggtcaacaagatggacacgaccaagtggagtgaggaccgtttcaacgaaatcgtcaaggagacgtccaccttcattaagaaggtcggctacaaccccaaaaatatttgttttgtccctatctctggctggcacggtgacaacatgcttgaggagtccacgaacatgccctggttcaagggctggaccaaggagaccaaaggtggtgtcgtcaagggcaagactcttcttgaagctatcgatgctattgagcccccggtccggcctgtggacGGGGGCTCTCTCCACATCGTGGTGAACCCCAAGCCCGCACCTCGTCAGTTTCTCGAAAATCGAGGCGTTCCGCTACCCAAGGTATTGTCGGCGCGCGTTTTCGGTCGCTTGATCGCCGCGTCGACAGCCTGGTGCTGGCCGGACACGAGGTTGTGTGGTGAAATGGGGGGCCGAACGAGGAGTGCGAAAACTTTGCATGCAGCACCTTGTGTGCTTCTTGCTATGGGTATCAGCCGACCGTTCTCTGCTGTAACGCAGCGTGAGCAATGTGTCTGG-CCCCCACTGTCGCTCGATGTTTA---CTCCTCCTTTTGTTGCTCCCTGTGGA-TTTT-----TTCGTCGAATGTAGAAACACATGCTGACGTTTTCAT--TCCCATATACTT----GATACTCGTAAAACGCGTCCTTAATTTCATGTATGTAAGTgtttg--gtgcac--tataa-g--cg-ctaacgaataatttcgat-----gacacctattcacaggtatgg-----agatttgtgtt--tctgccgaatccgacttatg-tttgcg--cag
>FFAAS0424shengshanensis
atta-tttat-ctatctcttgtgcaccttttgtagtctt---tg-aagca--ttcgc---agtc-aatgcgg--ttttgggtcttgg---gctttgctgctcttt-tccctgttttgcttcaaaggctatg-tttt-ca-tacacactat-ttgaagttacagaatgt-ctct--tattgactc-------tcgagtcagt-aaatctatacaactttcagcaacggatctcttggctctcccatcgatgaagaacgcagcgaaatgcgataagtaatgtgaattgcagaattcagtgaatcatcgaatctttgaacgcaccttgcgccctttggtattccgaagggcatgcctgtttgagtgtc-attaaattctcaaccttgcagac----ttt----g-t-ttgcgaggcttggat-gtgaggg--ttttgctggcttcc--ttt-gtt--ggatggtctgctccctttaaattcattagtggga-tcctttgtggatgg--tcgcttggtgtgataattatctacgccgcttgactctgacgcaagacttgtggg-aacctgcttataaccg------tctc-ttcggaga----ctat--ctt-ttgacaatttgaCGGATCCCAATTTCGCGGACAAGATTCGCCACATCCGCGACCCCAAGCGTCGCATgctttcactc-tcggtgtccgccagctcatcgtcgcggtcaacaagatggacacgaccaagtggagtgaggaccgtttcaacgaaatcgtcaaggagacgtccaccttcattaagaaggtcggctacaaccccaaaaatatttgttttgtccctatctctggctggcacggtgacaacatgcttgaggagtccacgaacatgccctggttcaagggctggaccaaggagaccaaaggtggtgtcgtcaagggcaagactcttcttgaagctatcgatgctattgagcccccggtccggcctgtggacGGGGGCTCTCTCCACATCGTGGTGAACCCCAAGCCCGCACCTCGTCAGTTTCTCGAAAATCGAGGCGTTCCGCTACCCAAGGTATTGTCGGCGCGCGTTTTCGGTCGCTTGATCGCCGCGTCGACAGCCTGGTGCTGGCCGGACACGAGGTTGTGTGGTGAAATGGGGGGCCGAACGAGGAGTGCGAAAACTTTGCATGCAGCACCTTGTGTGCTTCTTGCCATGGGTATCAGCCGACCGTTCTCTGCTGTAACGCAGCGTGAGCAATGTGTCTGG-CCCCCACTGTCGCTCGATGTTTA---CTCCTCCTTTTGTTGCTCCCTGTGGA-TTTT-----TTCGTCGAATGTAGAAACACATGCTGACGTTTTCAT--TCCCATATACTT----GATACTCGTAAAACGCGTCCTTAATTTCATGTATGTAAGTgtttg--gtgcac--tataa-g--cg-ctaacgaataatttcgat-----gacacctattcacaggtatgg-----agatttgtgtt--tctgccgaatccgacttatg-tttgcg--cag
>FFAAS0425shengshanensis
atta-tttat-ctatctcttgtgcaccttttgtagtctt---tg-aagca--ttcgc---agtc-aatgcgg--ttttgggtcttgg---gctttgctgctcttt-tccctgttttgcttcaaaggctatg-tttt-ca-tacacactat-ttgaagttacagaatgt-ctct--tattgactc-------tcgagtcagt-aaatctatacaactttcagcaacggatctcttggctctcccatcgatgaagaacgcagcgaaatgcgataagtaatgtgaattgcagaattcagtgaatcatcgaatctttgaacgcaccttgcgccctttggtattccgaagggcatgcctgtttgagtgtc-attaaattctcaaccttgcagac----ttt----g-t-ttgcgaggcttggat-gtgaggg--ttttgctggcttcc--ttt-gtt--ggatggtctgctccctttaaattcattagtggga-tcctttgtggatgg--tcgcttggtgtgataattatctacgccgcttgactctgacgcaagacttgtggg-aacctgcttataaccg------tctc-ttcggaga----ctat--ctt-ttgacaatttgaCGGATCCCAATTTCGCGGACAAGATTCGCCACATCCGCGACCCCAAGCGTCGCATgctttcactc-tcggtgtccgccagctcatcgtcgcggtcaacaagatggacacgaccaagtggagtgaggaccgtttcaacgaaatcgtcaaggagacgtccaccttcattaagaaggtcggctacaaccccaaaaatatttgttttgtccctatctctggctggcacggtgacaacatgcttgaggagtccacgaacatgccctggttcaagggctggaccaaggagaccaaaggtggtgtcgtcaagggcaagactcttcttgaagctatcgatgctattgagcccccggtccggcctgtggacGGGGGCTCTCTCCACATCGTGGTGAACCCCAAGCCCGCACCTCGTCAGTTTCTCGAAAATCGAGGCGTTCCGCTACCCAAGGTATTGTCGGCGCGCGTTTTCGGTCGCTTGATCGCCGCGTCGACAGCCTGGTGCTGGCCGGACACGAGGTTGTGTGGTGAAATGGGGGGCCGAACGAGGAGTGCGAAAACTTTGCATGCAGCACCTTGTGTGCTTCTTGCCATGGGTATCAGCCGACCGTTCTCTGCTGTAACGCAGCGTGAGCAATGTGTCTGG-CCCCCACTGTCGCTCGATGTTTA---CTCCTCCTTTTGTTGCTCCCTGTGGA-TTTT-----TTCGTCGAATGTAGAAACACATGCTGACGTTTTCAT--TCCCATATACTT----GATACTCGTAAAACGCGTCCTTAATTTCATGTATGTAAGTgtttg--gtgcac--tataa-g--cg-ctaacgaataatttcgat-----gacacctattcacaggtatgg-----agatttgtgtt--tctgccgaatccgacttatg-tttgcg--cag
>FFAAS0419subulata
atta-tttat-ctatctcttgtgcaccttttgtagtctt---tg-aagcg--ttcgc---agtc-aatgcgg--ttttgggtcttgg---gctttgctgcccttt-tccctg-tttgcttcaaaggctatg-tttt-ca-tacacactat-ttgaagttacagaatgt-ctct--tattgactc-----ttttgagtcggt-aaatcaatacaactttcagcaacggatctcttggctctcccatcgatgaagaacgcagcgaaatgcgataagtaatgtgaattgcagaattcagtgaatcatcgaatctttgaacgcaccttgcgccctttggtattccgaagggcatgcctgtttgagtgtc-attaaattctcaaccttgcaagc----ttt----g-c-ttgtgaggcttggat-gtgaggg-cttttgctggcttccttttttttt--ggatggtctgctccctttaaattcattagtggga-tcctttgtggatgg--tcacttggtgtgataattatctacgccgcctgactctgacgcaagacttgtggg-aacccgcttataaccg------tctctttcagaga----ctat--ctt-ttgacaatttgaCGGATCCCAATTTCGCGGACAAGATTCGCCACATCCGCGACCCCAAGCGTCGCATgccttcactc-tcggtgtccgccagcttatcgtcgcggtcaacaagatggacacgaccaagtggagcgaggaccgtttcaacgaaattgtcaaggagacgtccactttcatcaagaaggttggctacaaccccaaaactatttcctttgtccctatctctggctggcacggtgacaacatgctcgaggagtccacgaacatgccctggttcaagggctggactaaggagaccaaaggtggtgtcgtcaagggcaagactcttcttgaagctatcgatgctattgagcccccggtccggcctgtggacGGGGGCTCTCTCCACATCGTGGTGAACCCCAAGCCCGCACCTCGTCAGTTTCTCGAGAATCGAGGCGTTCCGCTACCCAAGGTATTGTCGGCGCGCGTTTTCGGTCGCTTGATCGCCGCGTCGACAGCCTGGTGCTGGCCGGACACGAGGTTGTGTGGTGAAATGGGGGGCCGAACGAGGAGTGCGAAAAAATTGCGTGCAGCACCTCGTGTGCTTCATGCTATGGGTATCAGCCGACCGTTCTCTGCTGTAACGCAGCGTGAGCAATGTGTCTGG-CCCCCACTGTCGCTCGATGTCTA---CTCCTCCTTTTGTTGCTCCCTGTGGA-TTTT-----TTCGTCGAATGTAGAAACACATGCTGACGTTTTCAT--TCCCATATACTT----GATACTCGTAAAACGCGTCCTTAATTTCATGTATGTAAGTgt-cg--gtgcactatatac-g--ct-caaacgaataattttgat-----gacacctattcacaggtatgaagttcagatttgtatt--tctgccgaatccaacttatg-tttgcg--cag
>FFAAS0420subulata
atta-tttat-ctatctcttgtgcaccttttgtagtctt---tg-aagtg--ttcgc---agtc-aatgcgg--ttttgggtcttgg---gctttgctgcccttt-tccctg-tttgcttcaaaggctatg-tttt-ca-tacacactat-ttgaagttacagaatgt-ctct--tattgactc-----ttttgagtcggt-aaatcaatacaactttcagcaacggatctcttggctctcccatcgatgaagaacgcagcgaaatgcgataagtaatgtgaattgcagaattcagtgaatcatcgaatctttgaacgcaccttgcgccctttggtattccgaagggcatgcctgtttgagtgtc-attaaattctcaaccttgcaagc----ttt----g-c-ttgtgaggcttggat-gtgaggg-cttttgctggcttcc-tttttttt--ggatggtctgctccctttaaattcattagtggga-tcctttgtggatgg--tcacttggtgtgataattatctacgccgcctgactctgacgcaagacttgtggg-aacccgcttataaccg------tctctttcagaga----ctat--ctt-ttgacaatttgaCGGATCCCAATTTCGCGGACAAGATTCGCCACATCCGCGACCCCAAGCGTCGCATgccttcactc-tcggtgtccgccagcttatcgtcgcggtcaacaagatggacacgaccaagtggagcgaggaccgtttcaacgaaattgtcaaggagacgtccactttcatcaagaaggttggctacaaccccaaaactatttcctttgtccctatctctggctggcacggtgacaacatgctcgaggagtccacgaacatgccctggttcaagggctggactaaggagaccaaaggtggtgtcgtcaagggcaagactcttcttgaagctatcgatgctattgagcccccggtccggcctgtggacGGGGGCTCTCTCCACATCGTGGTGAACCCCAAGCCCGCACCTCGTCAGTTTCTCGAGAATCGAGGCGTTCCGCTACCCAAGGTATTGTCGGCGCGCGTTTTCGGTCGCTTGATCGCCGCGTCGACAGCCTGGTGCTGGCCGGACACGAGGTTGTGTGGTGAAATGGGGGGCCGAACGAGGAGTGCGAAAAAATTGCGTGCAGCACCTCGTGTGCTTCATGCTATGGGTATCAGCCGACCGTTCTCTGCTGTAACGCAGCGTGAGCAATGTGTCTGG-CCCCCACTGTCGCTCGATGTCTA---CTCCTCCTTTTGTTGCTCCCTGTGGA-TTTT-----TTCGTCGAATGTAGAAACACATGCTGACGTTTTCAT--TCCCATATACTT----GATACTCGTAAAACGCGTCCTTAATTTCATGTATGTAAGTgt-cg--gtgcactatatac-g--ct-caaacgaataa-tttgat-----gacacctattcacaggtatgaagttcagatttgtatt--tctgccgaatccaacttatg-tttgcg--cag
>FFAAS0423subulata
atta-tttat-ctatctcttgtgcaccttttgtagtctt---tg-aagcg--ttcgc---agtc-aatgcgg--ttttgggtcttgg---gctttgctgcccttt-tccctg-tttgcttcaaaggctatg-tttt-ca-tacacactat-ttgaagttacagaatgt-ctct--tattgactc-----ttttgagtcggt-aaatcaatacaactttcagcaacggatctcttggctctcccatcgatgaagaacgcagcgaaatgcgataagtaatgtgaattgcagaattcagtgaatcatcgaatctttgaacgcaccttgcgccctttggtattccgaagggcatgcctgtttgagtgtc-attaaattctcaaccttgcaagc----ttt----g-c-ttgtgaggcttggat-gtgaggg-cttttgctggcttccttttttttt--ggatggtctgctccctttaaattcattagtggga-tcctttgtggatgg--tcacttggtgtgataattatctacgccgcctgactctgacgcaagacttgtggg-aacccgcttataaccg------tctctttcagaga----ctat--ctt-ttgacaatttgaCGGATCCCAATTTCGCGGACAAGATTCGCCACATCCGCGACCCCAAGCGTCGCATgccttcactc-tcggtgtccgccagcttatcgtcgcggtcaacaagatggacacgaccaagtggagcgaggaccgtttcaacgaaattgtcaaggagacgtccactttcatcaagaaggttggctacaaccccaaaactatttcctttgtccctatctctggctggcacggtgacaacatgctcgaggagtccacgaacatgccctggttcaagggctggactaaggagaccaaaggtggtgtcgtcaagggcaagactcttcttgaagctatcgatgctattgagcccccggtccggcctgtggacGGGGGCTCTCTCCACATCGTGGTGAACCCCAAGCCCGCACCTCGTCAGTTTCTCGAGAATCGAGGCGTTCCGCTACCCAAGGTATTGTCGGCGCGCGTTTTCGGTCGCTTGATCGCCGCGTCGACAGCCTGGTGCTGGCCGGACACGAGGTTGTGTGGTGAAATGGGGGGCCGAACGAGGAGTGCGAAAAAATTGCGTGCAGCACCTCGTGTGCTTCATGCTATGGGTATCAGCCGACCGTTCTCTGCTGTAACGCAGCGTGAGCAATGTGTCTGG-CCCCCACTGTCGCTCGATGTCTA---CTCCTCCTTTTGTTGCTCCCTGTGGA-TTTT-----TTCGTCGAATGTAGAAACACATGCTGACGTTTTCAT--TCCCATATACTT----GATACTCGTAAAACGCGTCCTTAATTTCATGTATGTAAGTgt-cg--gtgcactatatac-g--ct-caaacgaataa-tttgat-----gacacctattcacaggtatgaagttcagatttgtatt--tctgccgaatccaacttatg-tttgcg--cag
>FFAAS0426subulata
atta-tttat-ctatctcttgtgcaccttttgtagtctt---tg-aagcg--ttcgc---agtc-aatgcgg--ttttgggtcttgg---gctttgctgcccttt-tccctgttttgcttcaaaggctatg-tttt-ca-tacacactat-ttgaagttacagaatgt-ctct--tattgactc-----ttttgagtcggt-aaatcaatacaactttcagcaacggatctcttggctctcccatcgatgaagaacgcagcgaaatgcgataagtaatgtgaattgcagaattcagtgaatcatcgaatctttgaacgcaccttgcgccctttggtattccgaagggcatgcctgtttgagtgtc-attaaattctcaaccttgcaagc----ttt----g-c-ttgtgaggcttggat-gtgaggg-cttttgctggcttcc-tttttttt--ggatggtctgctccctttaaattcattagtggga-tcctttgtggatgg--tcacttggtgtgataattatctacgccgcctgactctgacgcaagacttgtggg-aacccgcttataaccg------tctctttcagaga----ctat--ctt-ttgacaatttgaCGGATCCCAATTTCGCGGACAAGATTCGCCACATCCGCGACCCCAAGCGTCGCATgccttcactc-tcggtgtccgccagcttatcgtcgcggtcaacaagatggacacgaccaagtggagcgaggaccgtttcaacgaaattgtcaaggagacgtccactttcatcaagaaggttggctacaaccccaaaactatttcctttgtccctatctctggctggcacggtgacaacatgctcgaggagtccacgaacatgccctggttcaagggctggactaaggagaccaaaggtggtgtcgtcaagggcaagactcttcttgaagctatcgatgctattgagcccccggtccggcctgtggacGGGGGCTCTCTCCACATCGTGGTGAACCCCAAGCCCGCACCTCGTCAGTTTCTCGAGAATCGAGGCGTTCCGCTACCCAAGGTATTGTCGGCGCGCGTTTTCGGTCGCTTGATCGCCGCGTCGACAGCCTGGTGCTGGCCGGACACGAGGTTGTGTGGTGAAATGGGGGGCCGAACGAGGAGTGCGAAAAAATTGCGTGCAGCACCTCGTGTGCTTCATGCTATGGGTATCAGCCGACCGTTCTCTGCTGTAACGCAGCGTGAGCAATGTGTCTGG-CCCCCACTGTCGCTCGATGTCTA---CTCCTCCTTTTGTTGCTCCCTGTGGA-TTTT-----TTCGTCGAATGTAGAAACACATGCTGACGTTTTCAT--TCCCATATACTT----GATACTCGTAAAACGCGTCCTTAATTTCATGTATGTAAGTgt-cg--gtgcactatatac-g--ct-caaacgaataa-tttgat-----gacacctattcacaggtatgaagttcagatttgtatt--tctgccgaatccaacttatg-tttgcg--cag
>MY793sp21
atta-tttat-ctatctcttgtgcaccttttgtagtctt---tg-aagtg--ttcgc---agtc-aatgcgg--ttttgggtcttgg---gctttgctgtccttg-tccctgtttcgcttcaaaggctatg-tttt-ca-tacacactat-ttgaagttacagaatgt-ctcttatattgac-------tcttgagtcagt-aaatctatacaactttcagcaacggatctcttggctctcccatcgatgaagaacgcagcgaaatgcgataagtaatgtgaattgcagaattcagtgaatcatcgaatctttgaacgcaccttgcgccctttggtattccgaagggcatgcctgtttgagtgtc-attaaattctcaaccttgtaagc---tttt----g-t-ttgcgaggcttggat-gtgaggg--ttttgctggcttcc--ttt------ggatggtctgctccctttaaattcattagtggga-tcctttgtggatgg--tcacttggtgtgataattatctacgccgcttgactctgatgcaaaacttgtggg-aacctgcttataactg------tctc-tccagaga----ctat--ctt-ttgacaatttgaCGGATCCCAATTTCGCGGACAAGATTCGCCACATCCGAGACCCCAAGCGTCGCATgccttcactc-tcggtgtccgccagctcatcgtcgcggtcaacaagatggacacgaccaagtggagtgaggaccgtttcaacgaaatcgtcaaggagacgtccactttcattaagaaagtcggctacaaccccaaaaatatttgttttgtccctatctctggctggcacggtgacaacatgcttgaggagtccacgaacatgccctggttcaagggctggaccaaggagaccaaaggtggtgtcgtcaagggaaagactcttcttgawgctatcgatgctattgagcccccggtccggcctgtggacGGGGGCTCTCTCCACATCGTGGTGAACCCCAAGCCCGCACCTTGTCAGTTTCTCGAGAATCGAGGCGTTCCGCCACCCAAGGTATTGTCGGCGCGCGTTTTCGGTCGCTTGATCGCCGCGTCGACAGCCTGGTGCTGGCCGGACACGAGGTTGTGTGGTGAAATGGGGGGCCGAACGAGGAGTGCGAAAAATTTGCATGCAACACCTTGTGTGTTTCTTGCTATGGGTATCAGCCGACCGTTCTCTGCTGTAACGCAGCGTGAGCAATGTGTCTGG-CCCCCACTGTCGCTCGATGTTTA---CTCCTCCTTTTGTTGCTCCCTGTGGA-TTTT-----TTCGTCGAATGTAGAAACACATGCTGACGTTTTCAT--CCCCATATACTT----GATACTCGTAAAACGCGTCCTTAATTTCATGTATGTAAGTgttcg--gtgcat--tataa-g--cc-ctaacgaataattttgat-----gacacctaatcacaggtatga-----agatttgtatt--tctgccgaatccaacttatg-tttgcg--cag
>NJ6508BL34sp21
atta-tttat-ctatctcttgtgcaccttttgtagtctt---tg-aagtg--ttcgc---agtc-aatgcgg--ttttgggtcttgg---gctttgctgtccttg-tccctgtttcgcttcaaaggctatg-tttt-ca-tacacactat-ttgaagttacagaatgt-ctcttatattgac-------tcttgagtcagt-aaatctatacaactttcagcaacggatctcttggctctcccatcgatgaagaacgcagcgaaatgcgataagtaatgtgaattgcagaattcagtgaatcatcgaatctttgaacgcaccttgcgccctttggtattccgaagggcatgcctgtttgagtgtc-attaaattctcaaccttgtaagc---tttt----g-t-ttgcgaggcttggat-gtgaggg--ttttgctggcttcc--ttt------ggatggtctgctccctttaaattcattagtggga-tcctttgtggatgg--tcacttggtgtgataattatctacgccgcttgactctgatgcaaaacttgtggg-aacctgcttataactg------tctc-tccagaga----ctat--ctt-ttgacaatttgaCGGATCCCAATTTCGCGGACAAGATTCGCCACATCCGAGACCCCAAGCGTCGCATgccttcactc-tcggtgtccgccagctcatcgtcgcggtcaacaagatggacacgaccaagtggagtgaggaccgtttcaacgaaatcgtcaaggagacgtccacttttattaagaaagtcggctacaaccccaaaaatatttgttttgtccctatctctggctggcacggtgacaacatgcttgaggagtccacgaacatgccctggttcaagggctggaccaaggagaccaaaggtggtgtcgtcaagggaaagactcttcttgaagctatcgatgctattgagcccccggtccggcctgtggacGGGGGCTCTCTCCACATCGTGGTGAACCCCAAGCCCGCACCTTGTCAGTTTCTCGAGAATCGAGGCGTTCCGCCACCCAAGGTATTGTCGGCGCGCGTTTTCGGTCGCTTGATCGCCGCGTCGACAGCCTGGTGCTGGCCGGACACGAGGTTGTGTGGTGAAATGGGGGGCCGAACGAGGAGTGCGAAAAATTTGCATGCAACACCTTGTGTGTTTCTTGCTATGGGTATCAGCCGACCGTTCTCTGCTGTAACGCAGCGTGAGCAATGTGTCTGG-CCCCCACTGTCGCTCGATGTTTA---CTCCTCCTTTTGTTGCTCCCTGTGGA-TTTT-----TTCGTCGAATGTAGAAACACATGCTGACGTTTTCAT--CCCCATATACTT----GATACTCGTAAAACGCGTCCTTAATTTCATGTATGTAAGTgttcg--gtgcat--tataa-g--cc-ctaacgaataattttgat-----gacacctaatcacaggtatga-----agatttgtatt--tctgccgaatccarcttatg-tttgcg--cag
>ACP2161sophiae
atta-tttatcctatctcttgtgcaccttttgtagtctt---tg-aagcg-cttcgc---agtc-aatgcgg--ttttgggtcttgg---gctttgttgctcttt-tccctg-tttgcttcaaaggctatg---tt-ta-tacaccctgt-ttgaagttacagaatgt-ctct--tattgac-------tttcgagtcagt-aaatctatacaactttcagcaacggatctcttggctctcccatcgatgaagaacgcagcgaaatgcgataagtaatgtgaattgcagaattcagtgaatcatcgaatctttgaacgcaccttgcgccctttggtattccgaagggcatgcctgtttgagtgtc-attaaattctcaatctcgcagac---tttt----gtt-ttgtgagacttggat-gtgaggg--ctttgctggcttcc-attcagtt--ggatggtctgctccctttaaattcattagtggga-tcctttgtggatgg--tcacttggtgtgataattatctacgccgcctgactctgaagcaagacttgcggg-aacctgcttataaccg------tctc-tc--gaga----ctat--ct--ttgaccatttga-------------------------------------------------------gcgttcactc-tcggtgtgcgccagcttatcgttgcggtcaacaagatggacacaaccaagtggagcgaggaccgtttcaacgaaaccgtcaaggagacgtccaccttcattaagaaggtcggctacaaccccaaaactatttccttcgtccctatctctggctggcacggtgacaacatgcttgaggagtccacgaacatgccctggttcaagggctggaccaaggaggtgaaacgtggtgtcgtcaagggcaagactcttctcgaagcccccgatgctatcgagcccccggtccggcctgtggac-------------------------------------------------------------------------------------------------------------------------------------------------------------------------------------------------------------------------------------------------------------------------------------------------------------------------------------------------------------------------------------------------------------------------------------------------gttcg--gcgtaa--ttcaagg--tc-ctgacgaatacttttggt-----gacactcgttgacaggt---cggttcagatttgtatt--cctactgaatccagcttctattttgtg--cac
>ACP2139lucisnieblae
atta-tttat-ctaccacctgtgcaccttttgtagtcct---tg-aagtg--ttcgc---agtc-aatgcggttttttgggtcttgg---gctttgctgccctttatccctg-tttgcttcaaggactatg-tttt-ca-cacacactat-ttgaagttacagaatgt-ctct--tattgac-------ttgcgagtcagt-aaatctatacaactttcagcaacggatctcttggctctcccatcgatgaagaacgcagcgaaatgcgataagtaatgtgaattgcagaattcagtgaatcatcgaatctttgaacgcaccttgcgccctttggtattccgaagggcatgcctgtttgagtgtc-attaaattctcaaccttgcaaat----ttt----g-t-ttgcgaggcttggat-gtgaggg-tttttgctggcttcc--ttt-g----ggatggtctgctcccttgaaattcattagtggga-tcctttgtggatgg--tcacttggtgtgataattatctacgccgcctgactctgatgcaagacttgtggg-aacctgcttataaccagccgtctctt-tttggagagacactat--ct--ttgacaatttgaCGGATCCCAATTTCGCGGACAAGATTCGCCACATCCGCGACCCCAAGCGTCGCATgccttcactc-tcggtgtccgccagcttatcgtcgcggtcaacaagatggacacgaccaagtggagtgaggaccgtttcaacgaaatcgtcaaggagacgtccggtttcattaagaaggtcggctacaaccccaaaactatttcttttgtccctatctctggctggcacggtgacaacatgcttgaggagtctacgaacatgccctggttcaagggctggaccaaggaggtgaaaggtggtgtcgtcaagggcaagactcttctcgaagccatcgatgctatcgagcccccggtccggcctgtggacGGGGGCTCTCTCCACATCGTGGTGAACCCCAAGCCCGCACCTCGTCAGTTTCTCGAGAATCGAGGCGTTCCGCTACCCAAGGTATTGTCGGCGCGCGTTTTCGGTCGCTTGATCGCCGCGTCGACAGCCTGGTGCTGGCCGGACACGAGGTTGCGTGGTGAAATGGGGGGCCGAACGAGGAGTGCGAAAAAATTGCATGCAGCACCTTGTGTGCTTCTTGCTATGGGTATCAGCCGACCGTTCTCTGCTGTAACGCAGCGTGAGCAATGTGTCTGG-CCCCCACTGTCGCTCAATGTTTA---CTCCTCCTTTTGTTGCTCCCTGTGGATTTTT-----TTCGTCGAATGTAGAAACACATGCTGACGTTTTCAT--TCCCATATACTT----GATACTCGTAAAACGCGTCATTAATTTCATGTATGTAAGTgttc---gtgcac--tataa-g--cc-caaacgaataattttgat-----gacacctattcacaggtatgaagttcggatttgtatc--tctgccg-acccaacttatg-tttgcg--cag
>ACP2352Blucisnieblae
atta-tttat-ctaccacctgtgcaccttttgtagtcct---tg-aagtg--ttcgc---agtc-aatgcggttttttgggtcttgg---gctttgctgccctttatccctg-tttgcttcaaggactatg-tttt-ca-cacacactat-ttgaagttacagaatgt-ctct--tattgac-------ttgcgagtcagt-aaatctatacaactttcagcaacggatctcttggctctcccatcgatgaagaacgcagcgaaatgcgataagtaatgtgaattgcagaattcagtgaatcatcgaatctttgaacgcaccttgcgccctttggtattccgaagggcatgcctgtttgagtgtc-attaaattctcaaccttgcaaat----ttt----g-t-ttgcgaggcttggat-gtgaggg-tttttgctggcttcc--ttt-g----ggatggtctgctcccttgaaattcattagtggga-tcctttgtggatgg--tcacttggtgtgataattatctacgccgcctgactctgatgcaagacttgtggg-aacctgcttataaccagccgtctctt-tttggagagacactat--ct--ttgacaatttga-------------------------------------------------------gccttcactc-tcggtgtccgccagcttatcgtcgcggtcaacaagatggacacgaccaagtggagtgaggaccgtttcaacgaaatcgtcaaggagacgtccggtttcattaagaaggtcggctacaaccccaaaactatttcttttgtccctatctctggctggcacggtgacaacatgcttgaggagtctacgaacatgccctggttcaagggctggaccaaggaaaccaaaggtggtgtcgttaagggcaagactcttcttgacgctatcgatgctattgagcccccggtccggcctgtggac-------------------------------------------------------------------------------------------------------------------------------------------------------------------------------------------------------------------------------------------------------------------------------------------------------------------------------------------------------------------------------------------------------------------------------------------------gttc---gtgcac--tataa-g--cc-caaacgaataattttgat-----gacacctattcacaggtatgaagttcggatttgtatc--tctgccg-acccaacttatg-tttgcg--cag
>ACP2166lucisnieblae
atta-tttat-ctaccacctgtgcaccttttgtagtcct---tg-aagtg--ttcgc---agtc-aatgcggttttttgggtcttgg---gctttgctgccctgt-tccctg-tttgcttcaaggactatg-tttt-ca-cacacactat-ttgaagttacagaatgt-ctct--tattgac-----ttttttgagtcagt-aaatctatacaactttcagcaacggatctcttggctctcccatcgatgaagaacgcagcgaaatgcgataagtaatgtgaattgcagaattcagtgaatcatcgaatctttgaacgcaccttgcgccctttggtattccgaagggcatgcctgtttgagtgtc-attaaattctcaaccttgcaaat----ttt----g-t-ttgcgaggcttggat-gtgaggg-tttttgctggcttcc--ttt-g----ggatggtctgctcccttgaaattcattagtggga-tcctttgtggatgg--tcacttggtgtgataattatctacgccgcctgactctgatgcaagacttgtggg-aacctgcttataaccaaccgtctctt-tttggagagacactat--ct--ttgacaatttgaCGGATCCCAATTTCGCGGACAAGATTCGCCACATCCGCGACCCCAAGCGTCGCATgccttcactc-tcggtgtccgccagcttatcgtcgcggtcaacaagatggacacgaccaagtggagtgaggaccgtttcaacgaaatcgtcaaggagacgtccggtttcattaagaaggtcggctacaaccccaaaactatttcttttgtccctatctctggctggcacggtgacaacatgcttgaggagtctacgaacatgccctggttcaagggctggaccaaggaaaccaaaggtggtgtcgttaagggcaagactcttcttga----------------------------------------GGGGGCTCTCTCCACATCGTGGTGAACCCCAAGCCCGCACCTCGTCAGTTTCTCGAGAATCGAGGCGTTCCGCTACCCAAGGTATTGTCGGCGCGCGTTTTCGGTCGCTTGATCGCCGCGTCGACAGCCTGGTGCTGGCCGGACACGAGGTTGCGTGGTGAAATGGGGGGCCGAACGAGGAGTGCGAAAAAATTGCATGCAGCACCTTGTGTGCTTCTTGCTATGGGTATCAGCCGACCGTTCTCTGCTGTAACGCAGCGTGAGCAATGTGTCTGG-CCCCCACTGTCGCTCAATGTTTA---CTCCTCCTTTTGTTGCTCCCTGTGGATTTTT-----TTCGTCGAATGTAGAAACACATGCTGACGTTTTCAT--TCCCATATACTT----GATACTCGTAAAACGCGTCATTAATTTCATGTATGTAAGTgttc---gtgcac--tataa-g--cc-caaacgaataattttgat-----gacacctattcacaggtatgaagttcggatttgtatc--tctgccg-acccaacttatg-tttgcg--cag
>Liu475violoceaardesiaca
atta-tttat-ctatctcttgtgcaccttttgtagtctt---tg-aagtg--ttcgc---agtc-aatgcgg--ttttgggtcttgg---gctttgctgcccttg-tccctgttttgcttcaaaggctatg-tttt-ca-tacacactat-ttgaagttacagaatgt-ctct--tattgac-------tttcaagtcagt-aaatctatacaactttcagcaacggatctcttggctctcccatcgatgaagaacgcagcgaaatgcgataagtaatgtgaattgcagaattcagtgaatcatcgaatctttgaacgcaccttgcgccctttggtattccgaagggcatgcctgtttgagtgtc-attaaattctcaaccttgcaagc---tttt----g-t-ttgtgaggcttggat-gtgaggg--ttttgctggcttcc--ttttt----------------------------------------------------------------------------------------------------------------------------------------------------------------------------------------------------------------------------------gcctttactc-tcggtgtccgccagctcatcgtcgcggtcaacaagatggacacgaccaagtggagtgaggaccgtttcaacgaaatcgtcaaggagacgtccactttcattaagaaggtcggctacaaccccaaaaatatttgttttgtccctatctctggctggcacggtgacaacatgcttgaggagtccacgaacatgccctggttcaagggctggaccaaggagaccaaaggtggtgtcgtcaagggcaagactcttcttgaagccatcgatgctattgagcccccggtccggcctgtggac-------------------------------------------------------------------------------------------------------------------------------------------------------------------------------------------------------------------------------------------------------------------------------------------------------------------------------------------------------------------------------------------------------------------------------------------------gtttg--gtgcac--tatag-g--cc-ctatcgaataattttgat-----gacacctattcacaggtatga-----agatttgtatt--tctgcggaatccaacttatg-tttgcg--cag
>Liu477violoceaardesiaca
atta-tttat-ctatctcttgtgcaccttttgtagtctt---tg-aagtg--ttcgc---agtc-aatgcgg--ttttgggtcttgg---gctttgctgcccttg-tccctgttctgcttcaaaggctatg-tttt-ca-tacacactat-ttgaagttacagaatgt-ctct--tattgac-------tttcaagtcagt-aaatctatacaactttcagcaacggatctcttggctctcccatcgatgaagaacgcagcgaaatgcgataagtaatgtgaattgcagaattcagtgaatcatcgaatctttgaacgcaccttgcgccctttggtattccgaagggcatgcctgtttgagtgtc-attaaattctcaaccttgcaagc---tttt----g-t-ttgtgaggcttggac-gtgaggg--ttttgctggcttcc--tttttt---------------------------------------------------------------------------------------------------------------------------------------------------------------------------------------------------------------------------------gcctttactc-tcggtgtccgccagctcatcgtcgcggtcaacaagatggacacgaccaagtggagtgaggaccgtttcaacgaaatcgtcaaggagacgtccactttcattaagaaggtcggctacaaccccaaaaatatttgttttgtccctatctctggctggcacggtgacaacatgcttgaggagtccacgaacatgccctggttcaagggctggaccaaggagaccaaaggtggtgtcgtcaagggcaagactcttcttgaagccatcgatgctattgagcccccggtccggcctgtggac-------------------------------------------------------------------------------------------------------------------------------------------------------------------------------------------------------------------------------------------------------------------------------------------------------------------------------------------------------------------------------------------------------------------------------------------------gtttg--gtgcac--tatag-g--cc-ctatcgaataattttgat-----gacacctattcacaggtatga-----agatttgtatt--tctgcggaatccaacttatg-tttgcg--cag
>ACP2159luxmanantlanensis
atta-tttat-ctatctcttgtgcatcttttgtagtctt---tg-aagcg--ttcgc---agttgaatgcgg--tattgggtcttgg---gctt----gccctgt-tccctg-ttagcttcaagggctatg---tt-ta-tacacactag-ttgaagtcacagaatgt-atct--tattgactc-----ttttgagtcggt-aaatccatacaactttcagcaacggatctcttggctctcccatcgatgaagaacgcagcgaaatgcgataannnnnnnnaattgcagaattcagtgaatcatcgaatctttgaacgcaccttgcgccctttggtattccgaagggcatgcctgtttgagtgtcaattatattctcaaccttgtgaag----ctt----gct-tcgctaggcttggat-gtgaggg--ctttgctggcttcc-attgagtt--ggatggtctgctcccttcaaatttattagtggga-tcctttgtggatgg--tcacttggtgtgataattatctacgccgcctgac--tgaagcaagacttgtggg-aacctgcttataaccg------tctt-cttggaga----ctat--ctt-ttgactatttgaCGGATCCCAATTTCGCGGACAAGATTCGCCACATCCGCGACCCCAAGCGTCGCATgccttcactc-tcggtgtgcgccagcttattgttgcggtcaacaagatggacacggccaagtggagtgaggaccgtttcaacgaaatcgtcaaggagacgtccactttcataaagaaggtcggctacaaccccaaagcgatttctttcgtccctatctccggctggcacggtgacaacatgcttgaggagtccacgaacatgccgtggttcaagggctggactaaggagacgaaaggcggtgtcgtcaagggcaagactcttcttgaagctatcgatgctattgagcccccggtccggcctgtggacGGGGGCTCTCTCCACATCGTGGTGAACCCCAAGCCCGCACCTCGTCAGTTTCTCGAGAATCGAGGCGTTCCGCTACCCAAGGTCTTGTCGGCGCGCGTTTTCGGTCGCTTGATCGCCGCGTCGACAGCCTGGTGCTGGCCGGACACGAGGTTGTGTGGTGAAATGGGGGGCAGAACGAGGAGTGCGAAAAATTTGCACGCAGCACCTGGTGTGCTTCTTGCTATGGGTATCAATCGACCATTCTCTGCTGTAACGCAGCGCGAGAAATGTGTCTGG-TCCCCACTGTCGCTCGATGTTTA---CTCCTC---ATGTTGTTCCCTGTCGA-TTTT-----TTCGTCGAATGTAGAAACACATGCTGACGTTTTCAT--CCCCATATACTT----GATACTCTTAAAACCCGTCCTTAATTTCATGTATGTAAGTgttcg--gtgtac--ttgaa-g--tc-ctaacgaatgattttcat-----gaca-ctattcacaggtatgaagttcagatttgcatt--tctaccgaatccaactgatgttttgcg--cag
>ACP2160luxmanantlanensis
atta-tttat-ctatctcttgtgcatcttttgtagtctt---tg-aagcg--ttcgc---agttgaatgcgg--tattgggtcttgg---gctt----gccctgt-tccctg-ttagcttcaagggctatg---tt-ta-tacacactag-ttgaagtcacagaatgt-atct--tattgactc-----ttttgagtcggt-aaatccatacaactttcagcaacggatctcttggctctcccatcgatgaagaacgcagcgaaatgcgataannnnnnnnnattgcagaattcagtgaatcatcgaatctttgaacgcaccttgcgccctttggtattccgaagggcatgcctgtttgagtgtcaattatattctcaaccttgtgaag----ctt----gct-tcgctaggcttggat-gtgaggg--ctttgctggcttcc-attgagtt--ggatggtctgctcccttcaaatttattagtggga-tcctttgtggatgg--tcacttggtgtgataattatctacgccgcctgac--tgaagcaagacttgtggg-aacctgcttataaccg------tctt-cttggaga----ctat--ctt-ttgactatttgaCGGATCCCAATTTCGCGGACAAGATTCGCCACATCCGCGACCCCAAGCGTCGCATgccttcactc-tcggtgtgcgccagcttattgttgcggtcaacaagatggacacggccaagtggagtgaggaccgtttcaacgaaatcgtcaaggagacgtccactttcataaagaaggtcggctacaaccccaaagcgatttctttcgtccctatctccggctggcacggtgacaacatgcttgaggagtccacgaacatgccgtggttcaagggctggactaaggagacgaaaggcggtgtcgtcaagggcaagactcttcttgaagctatcgatgctattgagcccccggtccggcctgtggacGGGGGCTCTCTCCACATCGTGGTGAACCCCAAGCCCGCACCTCGTCAGTTTCTCGAGAATCGAGGCGTTCCGCTACCCAAGGTCTTGTCGGCGCGCGTTTTCGGTCGCTTGATCGCCGCGTCGACAGCCTGGTGCTGGCCGGACACGAGGTTGTGTGGTGAAATGGGGGGCAGAACGAGGAGTGCGAAAAATTTGCACGCAGCACCTGGTGTGCTTCTTGCTATGGGTATCAATCGACCATTCTCTGCTGTAACGCAGCGCGAGAAATGTGTCTGG-TCCCCACTGTCGCTCGATGTTTA---CTCCTC---ATGTTGTTCCCTGTCGA-TTTT-----TTCGTCGAATGTAGAAACACATGCTGACGTTTTCAT--CCCCATATACTT----GATACTCTTAAAACCCGTCCTTAATTTCATGTATGTAAGTgttcg--gtgtac--ttgaa-g--tc-ctaacgaatgattttcat-----gaca-ctattcacaggtatgaagttcagatttgcatt--tctaccgaatccaactgatgttttgcg--cag
>TL9433pura
atta-tttat-ctatctcttgtgcatcttttgtagtctt---tg-aagcg--ttcgc---agtt-gatgcgg--tattgggtcttgg---ggttt--agccctgt-tccctg-ttagcttcaagggctatg---tt-tattacacactag-ttgaagtcacagaatgt-atct--tattgac-------ttttgggtcagt-aaatccatacaactttcagcaacggatctcttggctctcccatcgatgaagaacgcagcgaaatgcgataagtaatgtgaattgcagaattcagtgaatcatcgaatctttgaacgcaccttgcgccctttggtattccgaagggcatgcctgtttgagtgtc-attatattctcaaccttgtgaag----ctt----gct-tcactaggcttggatggtgaggg--ctttgctggcttcc-attgagtt--ggatggtctgctccctttaaatttattagtggga-tcctttgtggatgg--tcacttggtgtgataattatctacgccgcctgac--tgaagcaagacttgtggg-aacctgcttataaccg------tctt-ctcggaga----ctat--ct--ttgactatttgaCGGATCCCAATTTCGCGGACAAGATTCGCCACATCCGCGACCCCAAGCGTCGCATgccttcactc-tcggtgtgcgccagcttattgttgcggtcaacaagatggacacgaccaagtggagtgaggatcgtttcaacgaaatcgtmaaggagacgtccactttcataaagaaggtcggctacaaccccaaagctatttctttcgtccctatctctggctggcacggtgacaacatgcttgaggagtccacgaacatgccctggttcaagggctggaccaaggagacgaaaagtggtgtcgtcaagggcaagactcttcttgaagctatcgatgctattgagcccccggtccggcctacggacGGGGGCTCTCTCCACATCGTGGTGAACCCCAAGCCCGCACCTCGTCAGTTTCTCGAGAATCGAGGCGTTCCGCTACCCAAGGTCTTGTCGGCGCGCGTTTTCGGTCGCTTGATCGCCGCGTCGACAGCCTGGTGCTGGCCGGACACGAGGTTGTGTGGTGAAATGGGGGGCAGAACGAGGAGTGCGAAAAATTTGCACGCAGCACTTTGTGTGCTTCTTGCTATGGGTATCAATCGACCATTCTCTGCTGCCACGCAGCGCGAGAAATGTGTCTGG-TCCCCACTGTCGCTCGATGTTTA---CTCCTC---ATGTTGTTCCCTGTCGA-TTTT-----TTCGTCGAATGTAGAAACACATGCTGACGTTTTCAT--CCCCATATACTT----GATACTCTTAAAACCCGTCCTTAATTTCATGTATGTAAGTgttcg--gtgtac--ttgaa-g--tc-ctaacgaataattttcat-----gacacctattcacaggtatgaagttcagatttgtatt--tctaccgaatccaacttatgttttgcg--cag
>TL9450pura
atta-tttat-ctatctcttgtgcatcttttgtagtctt---tg-aagcg--ttcgc---agtt-gatgcgg--tattgggtcttgg---ggttt--agccctgt-tccctg-ttagcttcaagggctatg---tt-tattacacactag-ttgaagtcacagaatgt-atct--tattgac-------ttttgggtcagt-aaatccatacaactttcagcaacggatctcttggctctcccatcgatgaagaacgcagcgaaatgcgataagtaatgtgaattgcagaattcagtgaatcatcgaatctttgaacgcaccttgcgccctttggtattccgaagggcatgcctgtttgagtgtc-attatattctcaaccttgtgaag----ctt----gct-tcactaggcttggatggtgaggg--ctttgctggcttcc-attgagtt--ggatggtctgctccctttaaatttattagtggga-tcctttgtggatgg--tcacttggtgtgataattatctacgccgcctgac--tgaagcaagacttgtggg-aacctgcttataaccg------tctt-ctcggaga----ctat--ct--ttgactatttgaCGGATCCCAATTTCGCGGACAAGATTCGCCACATCCGCGACCCCAAGCGTCGCATgccttcactc-tcggtgtgcgccagcttattgttgcggtcaacaagatggacacgaccaagtggagtgaggatcgtttcaacgaaatcgtcaaggagacgtccactttcataaagaaggtcggctacaaccccaaagctatttctttcgtccctatctctggctggcacggtgacaacatgcttgaggagtccacgaacatgccctggttcaagggctggaccaaggagacgaaaagtggtgtcgtcaagggcaagactcttcttgaagctatcgatgctattgagcccccggtccggcctacggacGGGGGCTCTCTCCACATCGTGGTGAACCCCAAGCCCGCACCTCGTCAGTTTCTCGAGAATCGAGGCGTTCCGCTACCCAAGGTCTTGTCGGCGCGCGTTTTCGGTCGCTTGATCGCCGCGTCGACAGCCTGGTGCTGGCCGGACACGAGGTTGTGTGGTGAAATGGGGGGCAGAACGAGGAGTGCGAAAAATTTGCACGCAGCACTTTGTGTGCTTCTTGCTATGGGTATCAATCGACCATTCTCTGCTGCCACGCAGCGCGAGAAATGTGTCTGG-TCCCCACTGTCGCTCGATGTTTA---CTCCTC---ATGTTGTTCCCTGTCGA-TTTT-----TTCGTCGAATGTAGAAACACATGCTGACGTTTTCAT--CCCCATATACTT----GATACTCTTAAAACCCGTCCTTAATTTCATGTATGTAAGTgttcg--gtgtac--ttgaa-g--tc-ctaacgaataattttcat-----gacacctattcacaggtatgaagttcagatttgtatt--tctaccgaatccaacttatgttttgcg--cag
>TL8052pura
atta-tttat-ctatctcttgtgcaccttttgtagtctt---tg-aagtg--ttcgc---agtc-aatgcgg--tattgggtcttgg---gctt----gccctgt-tccctg-ttagcttcaagggctatg---tt-ta-tatacactagtttgaagtcacagaatgt-atct--tattgac-------tctcaagtcagt-aaatctatacaactttcagcaacggatctcttggctctcccatcgatgaagaacgcagcgaaatgcgataagtaatgtgaattgcagaattcagtgaatcatcgaatctttgaacgcaccttgcgccctttggtattccgaagggcatgcctgtttgagtgty-attatattctcaaccttgcgaag----ctt----gct-ttgctaggcttggat-gtgaggg--ctttgctggcttcc-attgagtt--ggatggtctgctcccttcaaatttattagtggga-tcctttgtggatgg--tcacttggtgtgataattatctacgccgcctgactgtgaagcaaaacttgtggg-gacctgcttataactg------tctc-tttgggga----caat--ct--ttgactatttgaCGGATCCCAATTTCGCGGACAAGATTCGCCACATCCGCGACCCCAAGCGTCGCATgccttcactc-tcggtgtgcgccagcttattgttgcggtcaacaagatggacacgaccaagtggagtgaggaccgtttcaacgaaatcgtcaaggagacgtccactttcataaagaaggtcggctacaaccccaaaactatttctttcgtccctatctctggctggcacggtgacaacatgcttgaggagtccacgaacatgccctggttcaagggctggaccaaggagacgaaaggtggtgtcgtcaagggcaagactcttcttgaagctatcgatgctattgagcccccggtccggcctgtggacGGGGGCTCTCTCCACATCGTGGTGAACCCCAAGCCCGCACCTCGTCAGTTTCTCGAGAATCGAGGCGTTCCGCTACCCAAGGTCTTGTCGACGCGCGTTTTCGGTCGCTTGATCGCCGCGTTGACAGCCTGGTGTTGGCCGGACACGAGGTTGTGTGGTGAAATGGGGGGCCGAACGAGGAGTGCGAAAAA-TTGCACGCAGCACCTTGTGTGCTTCTTGCTA-GGGTATCAATCGACCGTTCTCTGCTGTAACGCAGTGCGAGAAATGTGTCTGG-TCCCCACCGTCGCTCGATGTTTA---CTCCTC---ATGTTGCTCCCTGTGGA-TTTT-----TTCGTCGAATGTAGAAACACATGCTGACGTTTTCAT--CCCCATATACTT----GATACTCTTAAAACGCGTCCTTAATTTCATGTATGTAAGTgttcg--gtgtgc--ttgaa-g--tc-ctaacgaataatgttgat-----gacacctattcacaggtatgaaattcagacttgtatt--tctaccgaatccaacttatgttttgcg--cag
>TL9678pura
atta-tttat-ctatctcttgtgcaccttttgtagtctt---tg-aagtg--gtcgc---agtc-aatgcgg--tattgggtcttgg---gctt----gcccttc-tccctg-ttaccttcaagggctatg---tt-ta-tacacactag-ttgaagtcacagaatgt-atct--tattgac-------ctttgagtcagt-aaatctatacaactttcagcaacggatctcttggctctcccatcgatgaagaacgcagcgaaatgcgataagtaatgtgaattgcagaattcagtgaatcatcgaatctttgaacgcaccttgcgccctttggtattccgaagggcatgcctgtttgagtgtc-attatattctcaaccttgcagag----ctt----gct-ttgctaggcttggat-gtgaggg-cttttgctggcttcc-attgagtt--ggatggtctgctcccttcaaatttattagtggga-tcctttgtggatgg--tcacttggtgtgataattatctacgccgcttgactgtgaagcaagacttgtggg-aacctgcttataactg------tctc-ttcgggga----ctat--ct--ttgactatttgaCGGATCCCAACTTCGCGGACAAGATTCGCCACATCCGCGACCCCAAGCGTCGCAT--------------gtgtgcgccagcttattgttgcggtcaataagatggacacyaccaagtggagcgaggaccgtttcaacgaaatcgtcaaggagacgtccactttcataaagaaggttggctacaaccccaaaactatttctttcgtccctatctctggctggcacggtgacaacatgcttgaggagtcgacgaacatgccttggttcaagggctggaccaaggagacgaaaggtggtgtcgtyaagggcaagactcttcttgaagctatygatgccattgagcccccgatccggcctgtggacGGGGGCTCTCTCCACATCGTGGTGAACCCCAAGCCCGCACCTCGTCAGTTTCTCGACAATCGAGGCGTTCCGCTACCCAAGGTCTTGTCGGCGCGCGTTTTCGGTCGCTTGATCGCCGCGTCGACAGCCTGGTGTTGGCCGGACACGAGGTTGTGTGGTGAAATGGGGGGCCGAACGAGGAGTGCGAAAAATTGGCACGCAGCACCTTGTGTGCTTCATGCTATGGGTATCAATCGACCGTTCTCTGCTGTAACGCAGCGCGAGAAATGTGTCTGG-TCCCCACTGTCGCTCGATGTTTA---CTCCTC---ATGTTGCTCCCTGTGGA-TCTT-----TTCGTCGAATGTAGAAACACATGCTGACGTTTTCAT--CTCCATATACTT----GATACTCTTAAAACCCGTCCTTAATTTCATGTATGTAAGTgttcg--gtgtac--ttgaa-g--tc-ctaacgaataatttcgat-----gacacctattcacaggtatgaagttcagatttgtatt-------cgaatccagcttatgttttgcg--cag
>ACP2116luceata
atta-tttat-ctatctcttgtgcaccttttgtagtctt---tg-aagtg--ctcgc---agtc-aatgcgg--ttttgggacttgg---gccttgttgctcttt-tccttgcttcgcttcaaagtctatg---tt-ta-tacacacta--ttagagttacagaatgt-ctct--tattgac-----tttctcaagtcagtaaaatctatacaactttcagcaacggatctcttggctctcccatcgatgaagaacgcagcgaaatgcgataagtaatgtgaattgcagaattcagtgaatcatcgaatctttgaacgcaccttgcgccctttggtattccgaagggcatgcctgtttgagtgtc-attaaattctcaaccttgtgggct-ttttt----g-c-ttgcaaggcttggat-gtgagggcttcttgctggcttcc--ctttatctgggatggtctgctcccttcaaattcattagtggga-tcctttgtgga-------------------------------------------------------------------------------------------------------------------------CGGATCCCAATTTCGCGGACAAGATTCGCCACATCCGCGACCCCAAACGTCGCATgccttcactc-tcggtgtgcgccagcttatcgttgcggtcaacaagatggacacgaccaagtggagtgaggaccgtttcaacgaaatcgtcaaggagacgtccactttcattaagaaggtcggctacaaccccaaatgtatttccttcgtcccgatttctggctggcacggtgacaacatgcttgaggagtccacaaacatgccctggttcaagggctggaccaaggagaccaaaggtggtgtcgtcaagggcaagacccttcttgaagctatcgatg-----------------------------GGGGGCTCTCTCCACATCGTGGTGAACCCCAAGCCCGCACCTCGTCAGTTTCTCGAGAATCGAGGCGTTCCGCTACCCAAGGTCTTGTTGACGCGCGTTTTCGGTCGCTTGATCGCCGCGTCGACAGCCTGGTGCTGGCCGGACACGAGGTTGTGTGGTGAAATGGGGGGCCGAACGAGGAGTGCGAAAATTTTGCACGCAGCACCTTGTGTGCTTCTTGCTATGGGTTTCAGCCGACCATTCTCTGCTGTAACGCAGCGTGAGCAATGTGTCTGG-CCCCCACTGTCGCTCG-TGTTTA---CTCCTCC--GTGTTGCTCCTTGTGGA-TTTT-----TTCGTCGAATGTAGAAACACCTGCTGACGTTTTC-----------TACTT----GATACCCGT-AAACGCATCCTTAATTTCATGTATGTAAGTgttcg--gtgcat--tataa-g--ct-ccaatgaataagtttgat-----gacatgtattcacaggtatgaagttcagacttgtata--tcagccgaacccaacttata-tttatg--cag
>ACP2126luceata
atta-tttat-ctatctcttgtgcaccttttgtagtctt---tg-aagtg--ctcgc---agtc-aatgcgg--ttttgggacttgg---gccttgttgctcttt-tccttgcttcgcttcaaagtctatg---tt-ta-tacacacta--ttagagttacagaatgt-ctct--tattgac-----tttctcaagtcagtaaaatctatacaactttcagcaacggatctcttggctctcccatcgatgaagaacgcagcgaaatgcgataagtaatgtgaattgcagaattcagtgaatcatcgaatctttgaacgcaccttgcgccctttggtattccgaagggcatgcctgtttgagtgtc-attaaattctcaaccttgtgggct-ttttt----g-c-ttgcaaggcttggat-gtgagggcttcttgctggcttcc--ctttatctgggatggtctgctcccttcaaattcattagtggga-tcctttgtggatgg-ttcacttggtgtgataattatctacgccgcttgactctgaagcaagacttgtggg-gacccgctcataaccg------tctc-tccggaga----ctat--ct--ttgaccatttgaCGGATCCCAATTTCGCGGACAAGATTCGCCACATCCGCGACCCCAAACGTCGCATgccttcactc-tcggtgtgcgccagcttatcgttgcggtcaacaagatggacacgaccaagtggagtgaggaccgtttcaacgaaatcgtcaaggagacgtccactttcattaagaaggtcggctacaaccccaaatgtatttccttcgtcccgatttctggctggcacggtgacaacatgcttgaggagtccacaaacatgccctggttcaagggctggaccaaggaggccaaaggtggtgtcgtcaagggcaagaccc-----------------------------------------------GGGGGCTCTCTCCACATCGTGGTGAACCCCAAGCCCGCACCTCGTCAGTTTCTCGAGAATCGAGGCGTTCCGCTACCCAAGGTCTTGTTGACGCGCGTTTTCGGTCGCTTGATCGCCGCGTCGACAGCCTGGTGCTGGCCGGACACGAGGTTGTGTGGTGAAATGGGGGGCCGAACGAGGAGTGCGAAAATTTTGCACGCAGCACCTTGTGTGCTTCTTGCTATGGGTTTCAGCCGACCATTCTCTGCTGTAACGCAGCGTGAGCAATGTGTCTGG-CCCCCACTGTCGCTCG-TGTTTA---CTCCTCC--GTGTTGCTCCTTGTGGA-TTTT-----TTCGTCGAATGTAGAAACACCTGCTGACGTTTTC-----------TACTT----GATACCCGT-AAACGCATCCTTAATTTCATGTATGTAAGTgttcg--gtgcat--tataa-g--ct-ccaatgaataagtttgat-----gacatgtattcacaggtatgaagttcagacttgtata--tcagccgaacccaacttata-tttatg--cag
>KHJPN150849densilamellata
atta-tttat-ctatctcttgtgcaccttttgtagtcct---tg-aagtg--ttttcgcagttg-aatgcgg--tttttgggtttggatggcttttgttgccctt-accctg-ttcgcttcaagggctatg--ttt-ta-tacacacta--ttgaagttacagaatgt---ct--tgttgac-------tttcgagtcagt-aaatctatacaactttcagcaacggatctcttggctctcccatcgatgaagaacgcagcgaaatgcgataagtaatgtgaattgcagaattcagtgaatcatcgaatctttgaacgcaccttgcgccctttggtattccgaagggcatgcctgtttgagtgtc-attaaattctcaaccttgcaagc-----tt----g-c-ttgtgaggcttggat-gtggggg--ttttgctggcttcc--ttcagtt--ggatggtctgctccctttaaattcattagtggga-tcctttgtggatgg--tcacttggtgtgataattatctacgccgcctgactctgaaacaagacttgtggg-gacctgcttacaactg------tctc-tgaaaagggacaattt--atc-ttgacaatttgaCGGATCCCAATTTCGCGGACAAGATTCGCCACATCCGCGACCCCAAGCGTCGCATgccttcactc-tcggtgtgcgccagcttatcgttgcggtcaacaagatggacacgaccaagtggagtgaggaccgtttcaacgaaatcgtcaaggagacgtccactttcattaagaaggttggctacaaccccaaatctatttctttcgtccctatttctggttggcacggtgacaacatgcttgaggagtccacgaacatgccctggttcaagggctggaccaaagagaccaaaggaggtgtcgttaagggcaagactcttcttgaagctatcgacgccatcgagcccccgagccggcctgtg---GGGGGCTCTCTCCACATCGTGGTGAACCCCAAGCCCGCTCCTCGTCAGTTTCTCGAGAATCGAGGCGTTCCGCTACCCAAGGTCTTGTCGGCGCGCGTTTTCGGTCGCTTGATCGCCGCGTCGACAGCCTGGTGCTGGCCGGACACGAGGTTGTGTGGTGAAATGGGGGGCCGAACGAGGAGTGCGAAAAATTTGCACGCAGCACCTTTTGTGCTTCTTGTGATGGGTTTCAGCCGACCGTTCTCTGCTGTAACGCAGCGTGAGCAATGTGTCTGG-CACCCACTGTCGTTCGATGTTTA---CTCCTCCTCTTGTTGCTCCCTGTGGA-TTTT-----TTCGTCAAATGTAGAAACACCTGCTGACGTTTTCAT--CCCCATATACTT----GATACCCGTAAAACGCGTCCTTAATTTCATGTACGTAAGTgttcg--gtgcat--tataa-g---c-tgaccgaatgattttgaa-----gacgcctgttcacaggtatgaagttcagatttgtatt--tctaccgaactcaacatacg-tttgtg--cag
>SuR20190914112densilamellata
atta-tttat-ctatctcttgtgcaccttttgtagtcct---tg-aagtg--ttttcgcagttg-aatgcgg--tttttgggtttggatggcttttgttgccctt-accctg-ttcgcttcaagggctatg--ttt-ta-tacacacta--ttgaagttacagaatgt---ct--tgttgac-------tttcgagtcagt-aaatctatacaactttcagcaacggatctcttggctctcccatcgatgaagaacgcagcgaaatgcgataagtaatgtgaattgcagaattcagtgaatcatcgaatctttgaacgcaccttgcgccctttggtattccgaagggcatgcctgtttgagtgtc-attaaattctcaaccttgcaagc-----tt----g-c-ttgtgaggcttggat-gtggggg--ttttgctggcttcc--ttcagtt--ggatggtctgctccctttaaattcattagtggga-tcctttgtggatgg--tcacttggtgtgataattatctacgccgcctgactctgaaacaagacttgtggg-gacctgcttacaactg------tctc-tgaaaagggacaattt--atc-ttgacaatttgaCGGATCCCAATTTCGCGGACAAGATTCGCCACATCCGCGACCCCAAGCGTCGCATgccttcactc-tcggtgtgcgccagcttatcgttgcggtcaacaagatggacacgaccaagtggagtgaggaccgtttcaacgaaatcgtcaaggagacgtccactttcattaagaaggttggctacaaccccaaatctatttctttcgtccctatttctggttggcacggtgacaacatgcttgaggagtccacgaacatgccctggttcaagggctggaccaaagagaccaaaggaggtgtcgttaagggcaagactcttcttgaagctatcgacgccatcgagcccccgagccggcctgtggacGGGGGCTCTCTCCACATCGTGGTGAACCCCAAGCCCGCTCCTCGTCAGTTTCTCGAGAATCGAGGCGTTCCGCTACCCAAGGTCTTGTCGGCGCGCGTTTTCGGTCGCTTGATCGCCGCGTCGACAGCCTGGTGCTGGCCGGACACGAGGTTGTGTGGTGAAATGGGGGGCCGAACGAGGAGTGCGAAAAATTTGCACGCAGCACCTTTTGTGCTTCTTGTGATGGGTTTCAGCCGACCGTTCTCTGCTGTAACGCAGCGTGAGCAATGTGTCTGG-CACCCACTGTCGTTCGATGTTTA---CTCCTCCTCTTGTTGCTCCCTGTGGA-TTTT-----TTCGTCAAATGTAGAAACACCTGCTGACGTTTTCAT--CCCCATATACTT----GATACCCGTAAAACGCGTCCTTAATTTCATGTATGTAAGTgttcg--gtgcat--tataa-g---c-tgaccgaatgattttgaa-----gacgcctgttcacaggtatgaagttcagatttgtatt--tctaccgaactcaacatacg-tttgtg--cag
>NaK20210919005densilamellata
atta-tttat-ctatctcttgtgcaccttttgtagtcct---tg-aagtg--ttttygcagttg-aatgcgg--tttttgggtttggatggcttttgttgccctt-accctg-ttcgcttcaagggctatg--ttt-ta-tacacacta--ttgaagttacagaatgt---ct--tgttgac-------tttcgagtcagt-aaatctatacaactttcagcaacggatctcttggctctcccatcgatgaagaacgcagcgaaatgcgataagtaatgtgaattgcagaattcagtgaatcatcgaatctttgaacgcaccttgcgccctttggtattccgaagggcatgcctgtttgagtgtc-attaaattctcaaccttgcaagc-----tt----g-c-ttgtgaggcttggat-gtggggg--ttttgctggcttcc--ttcagtt--ggatggtctgctccctttaaattcattagtggga-tcctttgtggatgg--tcacttggtgtgataattatctacgccgcctgactctgaaacaagacttgtggg-gacctgctyacaactg------tctc-tgaaaagggacaattt--atc-ttgacaatttgaCGGATCCCAATTTCGCGGACAAGATTCGCCACATCCGCGACCCCAAGCGTCGCATgccttcactc-tcggtgtgcgccagcttatcgttgcggtcaacaagatggacacgaccaagtggagtgaggaccgtttcaacgaaatcgtcaaggagacgtccactttcattaagaaggttggctacaaccccaaatctatttctttcgtccctatttctggttggcacggtgacaacatgcttgaggagtccacgaacatgccctggttcaagggctggaccaaagagaccaaaggaggtgtcgttaagggcaagactcttcttgaagctatcgacgccatcgagc--------------------GGGGGCTCTCTCCACATCGTGGTGAACCCCAAGCCCGCTCCTCGTCAGTTTCTCGAGAATCGAGGCGTTCCGCTACCCAAGGTCTTGTCGGCGCGCGTTTTCGGTCGCTTGATCGCCGCGTCGACAGCCTGGTGCTGGCCGGACACGAGGTTGTGTGGTGAAATGGGGGGCCGAACGAGGAGTGCGAAAAATTTGCACGCAGCACCTTTTGTGCTTCTTGTGATGGGTTTCAGCCGACCGTTCTCTGCTGTAACGCAGCGTGAGCAATGTGTCTGG-CACCCACTGTCGTTCGATGTTTA---CTCCTCCTCTTGTTGCTCCCTGTGGA-TTTT-----TTCGTCAAATGTAGAAACACCTGCTGACGTTTTCAT--CCCCATATACTT----GATACCCGTAAAACGCGTCCTTAATTTCATGTAYGTAAGTgttcg--gtgcat--tataa-g---c-tgaccgaatgattttgaa-----gacgcctgttcacaggtatgaagttcagatttgtatt--tctaccgaactcaacatacg-tttgtg--cag
>SuR20201008101densilamellata
atta-tttat-ctatctcttgtgcaccttttgtagtcct---tg-aagtg--ttttcgcagttg-aatgcgg--tttttgggtttggatggcttttgttgccctt-accctg-ttcgcttcaagggctatg--ttt-ta-tacacacta--ttgaagttacagaatgt---ct--tgttgac------tttttgagtcagt-aaatctatacaactttcagcaacggatctcttggctctcccatcgatgaagaacgcagcgaaatgcgataagtaatgtgaattgcagaattcagtgaatcatcgaatctttgaacgcaccttgcgccctttggtattccgaagggcatgcctgtttgagtgtc-attaaattctcaaccttgcaagc-----tt----g-c-ttgtgaggcttggat-gtggggg--ttttgctggcttcc--ttcagtt--ggatggtctgctccctttaaattcattagtggga-tcctttgtggatgg--tcacttggtgtgataattatctacgccgcctgactctgaaacaagacttgtggg-gacctgcttacaactg------tctc-tgaaaagggacaattt--atc-ttgacaatttgaCGGATCCCAATTTCGCGGACAAGATTCGCCACATCCGCGACCCCAAGCGTCGCATgccttcactc-tcggtgtgcgccagcttatcgttgcggtcaacaagatggacacgaccaagtggagtgaggaccgtttcaacgaaatcgtcaaggagacgtccactttcattaagaaggttggctacaaccccaaatctatttctttcgtccctatttctggttggcacggtgacaacatgcttgaggagtccacgaacatgccctggttcaagggctggaccaaagagaccaaaggaggtgtcgttaagggcaagactcttcttgaagctatcgacgccatcgag---------------------GGGGGCTCTCTCCACATCGTGGTGAACCCCAAGCCCGCTCCTCGTCAGTTTCTCGAGAATCGAGGCGTTCCGCTACCCAAGGTCTTGTCGGCGCGCGTTTTCGGTCGCTTGATCGCCGCGTCGACAGCCTGGTGCTGGCCGGACACGAGGTTGTGTGGTGAAATGGGGGGCCGAACGAGGAGTGCGAAAAATTTGCACGCAGCACCTTTTGTGCTTCTTGTGATGGGTTTCAGCCGACCGTTCTCTGCTGTAACGCAGCGTGAGCAATGTGTCTGG-CACCCACTGTCGTTCGATGTTTA---CTCCTCCTCTTGTTGCTCCCTGTGGA-TTTT-----TTCGTCAAATGTAGAAACACCTGCTGACGTTTTCAT--CCCCATATACTT----GATACCCGTAAAACGCGTCCTTAATTTCATGTATGTAAGTgttcg--gtgcat--tataa-g---c-tgaccgaatgattttgaa-----gacgcctgttcacaggtatgaagttcagatttgtatt--tctaccgaactcaacatacg-tttgtg--cag
>ACL134cahaya
atta-tttat-ctatctcttgtgcaccttttgtagtctt---tgaaagtg--ttcgc---agtcaaatgcggttttttgggccttgg---gctttgctgtccttt-gccctg-tttgctttgaaggctatg--ttt-ta-tacacactgttttgaagtcgtagaatgt-ctgt--tattgac-------ttttgagtcagt-aaatctatacaactttcagcaacggatctcttggctctcccatcgatgaagaacgcagcgaaatgcgataagtaatgtgaattgcagaattcagtgaatcatcgaatctttgaacgcaccttgcgccctttggtattccgaagggcatgcctgtttgagtgtc-attaaattctcaatcttgcagac----ttt----g-t-ctgtgaggcttggat-gtgaggg--ctttgctggctttc--tttaa-------ag-tctgctccctttaaattcattagtgggattcctttgtggatgg--tcacttggtgtgataattatctacgccgtctgactctgaaacaagacttgtgggaaatctgcttataacca------ccat-ctt----------ttt------ttgacaatttga----------------------------------------------------------------------------------------------------------------------------------------------------------------------------------------------------------------------------------------------------------------------------------------------------------------------------------------------------------------------------------------------------------------------------------------------------------------------------------------------------------------------------------------------------------------------------------------------------------------------------------------------------------------------------------------------------------------------------------------------------------------------------------------------------------------------------------------------------------------------------------------------------------------------------------------------------
>JV09362rubromarginata
atctatttat-ct-tctcttgtgcacatcttgtagtcttgaacg-aattt--ttcgc---agtcaaatgcgg--tttgggagactgg---gt---gcaagccctt-ttcctggtt--cttcaa-ggctatg-tttt-ca-tatacacta---taaagttacagaatgt-cttt--taaagattgtgcttgtcgcagtcatt-aaacctatacaactttcagcaacggatctcttggctctcctatcgatgaagaacgcagcgaaatgcgataagtaatgtgaattgcagaattcagtgaatcatcgaatctttgaacgcaccttgcgccctttggtattccgaagggcatgcctgtttgagtgtc-attaaattatcaaccttgctcgc---ttttaccggcttgagtgaggcttggac-gttgagg-gctttgctggcttcc--ttcagtg--gataggtctgctccctttaaatgcattagtggga-tctcttgtggaccg--tcacttggtgtgataattatctatgccagttgactttgaagcaa-actaatggg-aacctgcttataaccg------tctt-------cggacaactt------ttgacattttgaCGGACCCCAATTTCGCGGACAAAATTCGCCACATCCGCGATCCGAAAAGTCGCATgccttcaccc-tcggtgtgcgtcagctcatcgtcgccgtcaacaagatggacacgaccaagtggagcgaggaccgtttcaacgaaattatcaaggagacgtccaccttcatcaagaaggtcggttacaaccccaaaagcattgccttcgtgcccatctcgggctggcacggtgacaacatgttggaggagtcgaccaacatgccgtggttcaagggctggaccaaggagaccaaggccggtgtcgtcaagggcaaaaccctcctcgaggctatcgacgccatcgagcccccggtccggccttccgacGGGGGCTCTCTCCACATCGTGGAGAACCCCAAGCCCGCACCACGTCAGTTCCTCGAACATCGAGGCGTCCCGCTACCCGTGGTCTTGCCGGCGCGCGTTTTCGGTCGCTTGATCGCCGCGTCGGCAGCCTGGTGCTGGCCGGACACGAGGTTGCGTGGTGAAATGGGGGGCCGAACGAGGAGTGCGAAAATCGTGCACGCCGCGCCGCGTG---------------------GCCGACCGCTCTT------------------GTGGTGTGTCTGG-CTTGCACTTTCACGCGAGGTGTA---TTCCCTCCTTCGTCGTTCCGTGTGGTGTTTTGCGCCGTTGTTGAATGTAGAAACACACGCTGACGTTTTTAT--CCACATATTTTTTCTGAATTTTCTT-AAA-CCGTCGTTGATTGCATGAATGTAAGTgtttgtc--------tttta-g--ct-tggataattatcttagtttactaaataaacttttacaggtatgattcttatttttgcttcaatattttgttttttgctcaca-cgcgca--cag
